# Supplementary material for: Identification of the passion fruit (Passiflora edulis Sims) MYB family in fruit development and abiotic stress, and functional analysis of PeMYB87 in abiotic stresses
Source: Front Plant Sci. 2023 May 5;14:1124351. doi: 10.3389/fpls.2023.1124351 (PMC10196401; doi:10.3389/fpls.2023.1124351)
Supplement: Supplementary file 4 [file Table_1.xlsx]

## Sheet: Sheet1
Supplementary Table 1 PeMYBs genes physicochemical property analysis and subcellular localization
Gene	Gene ID	CDS length(bp)	protein length(aa)	molecular Formula	MW(Da)	pI	Number of phophate sites	subcellular localization
PeMYB1	P_edulia010000030.g	963	320	C1612H2474N470O493S16	36.85	7.4	Ser:35 Thr:16 Tyr:7	nuclear
PeMYB2	P_edulia010000208.g	1245	414	C1915H3024N550O658S25	45.09	4.61	Ser:53 Thr:30 Tyr:5	nuclear
PeMYB3	P_edulia010000209.g	267	88	C435H702N136O123S6	10	10	Ser:2 Thr:3 Tyr:2	nuclear
PeMYB4	P_edulia010000224.g	984	327	C1592H2499N453O513S12	36.58	6.24	Ser:36 Thr:21 Tyr:6	nuclear
PeMYB5	P_edulia010000254.g	822	273	C1294H2074N378O407S9	29.73	7.81	Ser:31 Thr:17 Tyr:2	nuclear
PeMYB6	P_edulia010000312.g	822	273	C1296H2079N381O407S8	29.77	9.01	Ser:31 Thr:17 Tyr:2	nuclear
PeMYB7	P_edulia010000774.g	1959	652	C3044H5000N930O1033S13	71.58	8.78	Ser:85 Thr:31 Tyr:5	nuclear
PeMYB8	P_edulia010000807.g	1116	371	C1776H2838N556O586S14	41.81	8.17	Ser:48 Thr:19 Tyr:7	nuclear
PeMYB9	P_edulia010001133.g	1692	563	C2680H4296N776O864S24	61.99	8.53	Ser:68 Thr:46 Tyr:6	nuclear
PeMYB10	P_edulia010001136.g	1080	359	C1808H2922N542O536S12	41.22	9.97	Ser:29 Thr:14 Tyr:5	nuclear
PeMYB11	P_edulia010001204.g	1194	397	C1812H2898N550O605S18	42.65	5.21	Ser:43 Thr:18 Tyr:1	nuclear
PeMYB12	P_edulia010001214.g	921	306	C1516H2354N426O470S10	34.4	8.71	Ser:27 Thr:23 Tyr:12	nuclear
PeMYB13	P_edulia010001305.g	1722	573	C2774H4476N826O888S28	64.51	7.9	Ser:60 Thr:26 Tyr:9	nuclear
PeMYB14	P_edulia010001319.g	1011	336	C1593H2495N449O511S21	36.79	7.09	Ser:38 Thr:18 Tyr:12	nuclear
PeMYB15	P_edulia010001781.g	1398	465	C2191H3453N653O706S22	50.95	8.04	Ser:77 Thr:22 Tyr:9	mitochondrial
PeMYB16	P_edulia010001844.g	993	330	C1661H2555N465O503S13	37.51	6.91	Ser:32 Thr:19 Tyr:13	nuclear
PeMYB17	P_edulia010001886.g	1329	442	C2255H3486N640O696S23	51.44	6.31	Ser:38 Thr:16 Tyr:16	nuclear
PeMYB18	P_edulia010001920.g	873	290	C1362H2178N400O430S7	31.27	8.98	Ser:36 Thr:14 Tyr:2	nuclear
PeMYB19	P_edulia010001977.g	1116	371	C1829H2800N506O576S19	41.71	6.35	Ser:49 Thr:18 Tyr:11	nuclear
PeMYB20	P_edulia010002068.g	1125	374	C1840H2817N509O577S19	41.92	6.35	Ser:48 Thr:17 Tyr:11	nuclear
PeMYB21	P_edulia010002163.g	489	162	C797H1284N238O226S9	18.11	10.55	Ser:16 Thr:7 Tyr:2	mitochondrial
PeMYB22	P_edulia010002239.g	768	255	C1266H1949N361O399S13	29.03	5.4	Ser:19 Thr:11 Tyr:4	nuclear
PeMYB23	P_edulia010002278.g	903	300	C1499H2299N431O460S9	34.01	7.59	Ser:34 Thr:10 Tyr:9	nuclear
PeMYB24	P_edulia010002565.g	1218	405	C1958H3155N567O621S21	45.26	9.15	Ser:58 Thr:26 Tyr:7	mitochondrial
PeMYB25	P_edulia010002788.g	1023	340	C1681H2691N505O510S14	38.59	9.46	Ser:30 Thr:28 Tyr:5	nuclear
PeMYB26	P_edulia010002918.g	777	258	C1305H1983N377O413S10	29.89	5.91	Ser:25 Thr:15 Tyr:8	nuclear
PeMYB27	P_edulia010002931.g	882	293	C1438H2207N397O468S8	32.8	4.48	Ser:23 Thr:25 Tyr:9	nuclear
PeMYB28	P_edulia010002965.g	777	258	C1309H1989N377O414S10	29.96	5.76	Ser:25 Thr:14 Tyr:9	nuclear
PeMYB29	P_edulia010003354.g	957	318	C1565H2458N460O492S17	36.14	7.36	Ser:41 Thr:25 Tyr:8	nuclear
PeMYB30	P_edulia010003638.g	1386	461	C2220H3517N659O708S31	51.77	6.2	Ser:48 Thr:19 Tyr:9	nuclear
PeMYB31	P_edulia010003675.g	972	323	C1606H2478N466O497S10	36.59	6.68	Ser:33 Thr:16 Tyr:11	nuclear
PeMYB32	P_edulia010003695.g	1389	462	C2227H3498N642O725S18	51.45	7.67	Ser:65 Thr:27 Tyr:13	nuclear
PeMYB33	P_edulia010003759.g	273	90	C452H729N143O138S7	10.6	8.51	Ser:8 Thr:2 Tyr:1	nuclear
PeMYB34	P_edulia010004095.g	957	318	C1521H2424N450O480S10	35.02	9.53	Ser:42 Thr:17 Tyr:8	nuclear
PeMYB35	P_edulia010004153.g	1053	350	C1720H2696N510O526S16	39.46	8.4	Ser:32 Thr:9 Tyr:11	nuclear
PeMYB36	P_edulia010004428.g	1047	348	C1714H2700N522O530S14	39.55	10	Ser:49 Thr:12 Tyr:9	nuclear
PeMYB37	P_edulia010004447.g	1047	348	C1713H2701N521O531S14	39.55	10	Ser:49 Thr:12 Tyr:9	nuclear
PeMYB38	P_edulia010004578.g	708	235	C1134H1776N354O358S8	26.36	8.36	Ser:28 Thr:11 Tyr:5	nuclear
PeMYB39	P_edulia010004627.g	285	94	C472H757N133O142S4	10.7	9.04	Ser:4 Thr:3 Tyr:4	mitochondrial
PeMYB40	P_edulia010004637.g	393	130	C652H1012N176O200S3	14.61	7.5	Ser:14 Thr:5 Tyr:8	nuclear
PeMYB41	P_edulia010005089.g	3774	1257	C5847H9261N1721O1933S66	136.74	6.34	Ser:150 Thr:64 Tyr:24	nuclear
PeMYB42	P_edulia010005149.g	1266	422	C1979H3168N554O656S19	45.83	5.09	Ser:58 Thr:24 Tyr:6	nuclear
PeMYB43	P_edulia010005180.g	753	250	C1257H1946N354O395S11	28.69	4.97	Ser:21 Thr:14 Tyr:7	nuclear
PeMYB44	P_edulia010005444.g	942	313	C1481H2354N424O474S19	34.3	6.76	Ser:38 Thr:20 Tyr:6	nuclear
PeMYB45	P_edulia010005453.g	1479	492	C2360H3793N707O766S13	54.75	8.22	Ser:55 Thr:35 Tyr:4	nuclear
PeMYB46	P_edulia020005715.g	1302	433	C2083H3248N596O678S14	47.95	6.83	Ser:57 Thr:31 Tyr:9	nuclear
PeMYB47	P_edulia020006146.g	1164	387	C1830H2896N532O617S12	42.62	4.86	Ser:47 Thr:21 Tyr:6	nuclear
PeMYB48	P_edulia020006217.g	882	293	C1429H2236N428O446S14	33	8.08	Ser:27 Thr:20 Tyr:5	nuclear
PeMYB49	P_edulia020006262.g	228	75	C369H581N103O129S3	8.62	4.53	Ser:11 Thr:6 Tyr:2	nuclear
PeMYB50	P_edulia020006350.g	861	286	C1443H2205N381O434S11	32.19	5.68	Ser:32 Thr:6 Tyr:13	nuclear
PeMYB51	P_edulia020006360.g	1068	355	C1751H2738N496O551S18	40.14	6.5	Ser:42 Thr:21 Tyr:11	nuclear
PeMYB52	P_edulia020006691.g	1089	362	C1773H2771N519O558S12	40.68	7.53	Ser:41 Thr:9 Tyr:9	nuclear
PeMYB53	P_edulia020006765.g	978	325	C1618H2468N436O505S15	36.6	7.38	Ser:42 Thr:13 Tyr:17	nuclear
PeMYB54	P_edulia020006903.g	648	215	C1064H1669N303O333S6	24.23	6.8	Ser:26 Thr:8 Tyr:6	nuclear
PeMYB55	P_edulia020006989.g	1443	480	C2286H3560N670O754S16	53.01	6.28	Ser:64 Thr:31 Tyr:6	nuclear
PeMYB56	P_edulia020007038.g	900	299	C1472H2270N416O450S10	33.32	7.89	Ser:30 Thr:19 Tyr:10	nuclear
PeMYB57	P_edulia020007041.g	1443	480	C2291H3564N672O751S16	53.06	6.51	Ser:63 Thr:30 Tyr:6	nuclear
PeMYB58	P_edulia020007121.g	888	295	C1410H2215N407O449S22	32.76	6.51	Ser:34 Thr:11 Tyr:6	nuclear
PeMYB59	P_edulia020007348.g	1116	371	C1774H2869N519O575S13	41.09	7.43	Ser:42 Thr:20 Tyr:5	nuclear
PeMYB60	P_edulia020007380.g	306	101	C496H794N146O158S1	11.36	9.53	Ser:13 Thr:3 Tyr:3	mitochondrial
PeMYB61	P_edulia020007404.g	2616	871	C4061H6425N1179O1432S28	95.59	4.46	Ser:83 Thr:50 Tyr:13	nuclear
PeMYB62	P_edulia020007508.g	765	254	C1226H1988N372O382S13	28.47	8.57	Ser:18 Thr:19 Tyr:3	nuclear
PeMYB63	P_edulia030007903.g	3042	1013	C4920H7940N1448O1604S28	113.96	5.26	Ser:64 Thr:53 Tyr:21	nuclear
PeMYB64	P_edulia030007919.g	984	327	C1600H2514N448O515S14	36.72	6.7	Ser:39 Thr:30 Tyr:6	nuclear
PeMYB65	P_edulia030008016.g	675	224	C1134H1708N306O348S10	25.52	5.11	Ser:13 Thr:22 Tyr:11	nuclear
PeMYB66	P_edulia030008076.g	1791	596	C2896H4709N863O914S29	67.18	6.67	Ser:39 Thr:26 Tyr:6	nuclear
PeMYB67	P_edulia030008433.g	993	331	C1633H2544N460O512S14	37.27	5.5	Ser:34 Thr:11 Tyr:10	nuclear
PeMYB68	P_edulia030008434.g	930	309	C1498H2348N426O471S13	34.28	7.74	Ser:32 Thr:13 Tyr:10	nuclear
PeMYB69	P_edulia030008457.g	872	290	C1402H2302N410O416S9	31.85	10.49	Ser:17 Thr:13 Tyr:6	nuclear
PeMYB70	P_edulia030008550.g	1119	372	C1756H2835N519O598S18	41.37	4.89	Ser:42 Thr:16 Tyr:3	nuclear
PeMYB71	P_edulia030008609.g	312	103	C524H842N152O165S2	11.98	5.26	Ser:8 Thr:4 Tyr:3	mitochondrial
PeMYB72	P_edulia030008729.g	741	246	C1196H1844N350O387S8	27.58	5.34	Ser:22 Thr:18 Tyr:5	nuclear
PeMYB73	P_edulia030008744.g	1002	333	C1592H2548N468O502S16	36.79	8.9	Ser:37 Thr:13 Tyr:5	nuclear
PeMYB74	P_edulia030008831.g	432	143	C708H1125N197O205S3	15.77	10.66	Ser:12 Thr:12 Tyr:3	nuclear
PeMYB75	P_edulia030008937.g	432	143	C707H1123N197O204S3	15.74	10.66	Ser:12 Thr:11 Tyr:3	nuclear
PeMYB76	P_edulia030008986.g	1482	493	C2382H3778N688O755S14	54.59	7.81	Ser:56 Thr:29 Tyr:10	nuclear
PeMYB77	P_edulia030009101.g	1176	391	C1837H2897N547O599S12	42.62	6.92	Ser:55 Thr:19 Tyr:6	nuclear
PeMYB78	P_edulia030009120.g	1020	339	C1673H2628N466O528S13	38.14	6.52	Ser:38 Thr:26 Tyr:7	nuclear
PeMYB79	P_edulia030009314.g	933	310	C1439H2355N421O473S13	33.55	6.52	Ser:34 Thr:19 Tyr:6	nuclear
PeMYB80	P_edulia030009453.g	738	245	C1267H1936N396O381S8	29.07	7.93	Ser:21 Thr:6 Tyr:7	nuclear
PeMYB81	P_edulia030009487.g	927	308	C1466H2307N469O460S9	34.16	10.69	Ser:49 Thr:7 Tyr:5	nuclear
PeMYB82	P_edulia030009538.g	708	235	C1155H1848N348O353S9	26.55	9.82	Ser:22 Thr:17 Tyr:5	nuclear
PeMYB83	P_edulia040009573.g	2343	780	C3715H5847N1071O1222S19	85.69	6.75	Ser:92 Thr:54 Tyr:17	nuclear
PeMYB84	P_edulia040009759.g	912	303	C1503H2313N441O476S15	34.67	5.23	Ser:29 Thr:11 Tyr:13	nuclear
PeMYB85	P_edulia040010037.g	1029	342	C1683H2593N469O516S12	38.04	7.81	Ser:40 Thr:15 Tyr:13	nuclear
PeMYB86	P_edulia040010054.g	1029	342	C1682H2598N470O516S11	38.02	7.81	Ser:39 Thr:15 Tyr:13	nuclear
PeMYB87	P_edulia040010110.g	1017	338	C1574H2495N469O512S17	36.73	6.52	Ser:44 Thr:16 Tyr:6	nuclear
PeMYB88	P_edulia040010165.g	933	310	C1488H2396N466O498S16	35.3	6.29	Ser:32 Thr:9 Tyr:3	nuclear
PeMYB89	P_edulia040010260.g	297	98	C491H787N141O145S2	11.05	10.42	Ser:11 Thr:3 Tyr:3	nuclear
PeMYB90	P_edulia040010597.g	1155	384	C1854H3085N567O602S11	43.31	9.91	Ser:31 Thr:14 Tyr:5	nuclear
PeMYB91	P_edulia040010763.g	933	310	C1510H2351N427O466S16	34.46	5.82	Ser:31 Thr:17 Tyr:6	nuclear
PeMYB92	P_edulia040010878.g	819	272	C1349H2112N388O424S14	31	5.4	Ser:22 Thr:13 Tyr:4	nuclear
PeMYB93	P_edulia040010962.g	1017	338	C1684H2619N473O511S11	38.02	6.72	Ser:30 Thr:23 Tyr:5	nuclear
PeMYB94	P_edulia040011001.g	1053	350	C1714H2700N508O533S13	39.38	9.86	Ser:43 Thr:27 Tyr:4	nuclear
PeMYB95	P_edulia040011134.g	390	129	C610H975N191O187S6	14.17	10.11	Ser:10 Thr:7 Tyr:3	nuclear
PeMYB96	P_edulia050011315.g	681	226	C1139H1791N345O339S7	25.97	10.09	Ser:14 Thr:15 Tyr:6	nuclear
PeMYB97	P_edulia050011391.g	954	317	C1554H2436N456O490S18	35.93	7.28	Ser:39 Thr:23 Tyr:7	nuclear
PeMYB98	P_edulia050011475.g	1437	478	C2350H3691N677O745S10	53.68	6.88	Ser:49 Thr:28 Tyr:6	nuclear
PeMYB99	P_edulia050011549.g	915	304	C1445H2285N437O466S17	33.79	7.52	Ser:41 Thr:12 Tyr:8	mitochondrial
PeMYB100	P_edulia050011811.g	1629	542	C2573H3985N721O832S27	59.21	5.06	Ser:62 Thr:28 Tyr:12	nuclear
PeMYB101	P_edulia050011896.g	648	215	C1073H1693N315O325S6	24.4	9.3	Ser:15 Thr:11 Tyr:8	nuclear
PeMYB102	P_edulia050011902.g	1005	334	C1550H2448N454O498S13	35.83	7.65	Ser:50 Thr:18 Tyr:8	mitochondrial
PeMYB103	P_edulia050011908.g	648	215	C1066H1695N315O324S6	24.3	9.34	Ser:16 Thr:10 Tyr:7	nuclear
PeMYB104	P_edulia050012040.g	1581	526	C2505H4002N730O790S30	57.95	7.83	Ser:56 Thr:31 Tyr:8	nuclear
PeMYB105	P_edulia050012104.g	945	314	C1551H2378N446O470S14	35.25	6.56	Ser:30 Thr:17 Tyr:7	nuclear
PeMYB106	P_edulia050012114.g	945	314	C1552H2380N446O471S14	35.28	6.56	Ser:30 Thr:18 Tyr:7	nuclear
PeMYB107	P_edulia050012283.g	996	331	C1629H2553N487O502S10	37.32	9.14	Ser:36 Thr:16 Tyr:9	nuclear
PeMYB108	P_edulia060013157.g	1185	394	C1851H2915N543O605S10	42.78	6.74	Ser:56 Thr:22 Tyr:6	nuclear
PeMYB109	P_edulia060013171.g	939	313	C1500H2350N456O464S17	34.75	8.85	Ser:37 Thr:13 Tyr:6	nuclear
PeMYB110	P_edulia060013219.g	1095	364	C1777H2723N497O555S20	40.58	7.55	Ser:52 Thr:16 Tyr:9	cytoplasmic
PeMYB111	P_edulia060013381.g	849	282	C1432H2233N407O450S15	32.84	5.15	Ser:20 Thr:16 Tyr:5	nuclear
PeMYB112	P_edulia060013427.g	852	283	C1437H2241N409O453S15	32.98	5.15	Ser:20 Thr:17 Tyr:5	nuclear
PeMYB113	P_edulia060013550.g	921	306	C1415H2313N419O465S14	33.09	6.63	Ser:32 Thr:18 Tyr:5	nuclear
PeMYB114	P_edulia060013602.g	552	183	C903H1423N251O301S6	20.81	4.55	Ser:18 Thr:12 Tyr:5	nuclear
PeMYB115	P_edulia060013648.g	726	241	C1232H1886N388O363S6	28.14	9.4	Ser:23 Thr:5 Tyr:7	nuclear
PeMYB116	P_edulia060013911.g	567	188	C933H1452N260O309S8	21.52	4.21	Ser:16 Thr:9 Tyr:1	nuclear
PeMYB117	P_edulia060013943.g	765	254	C1248H1952N368O388S11	28.68	9.05	Ser:35 Thr:16 Tyr:6	nuclear
PeMYB118	P_edulia060013982.g	1461	486	C2304H3676N676O758S19	53.59	8.06	Ser:66 Thr:32 Tyr:9	nuclear
PeMYB119	P_edulia060014052.g	1032	343	C1708H2683N487O529S18	39.09	7.08	Ser:34 Thr:14 Tyr:7	nuclear
PeMYB120	P_edulia060014159.g	564	187	C911H1436N270O277S6	20.8	10.04	Ser:27 Thr:11 Tyr:6	nuclear
PeMYB121	P_edulia060014169.g	1491	496	C2358H3772N690O774S18	54.76	8.47	Ser:66 Thr:33 Tyr:9	nuclear
PeMYB122	P_edulia060014230.g	1011	336	C1611H2544N440O505S14	36.61	8.46	Ser:44 Thr:24 Tyr:8	nuclear
PeMYB123	P_edulia060014319.g	1884	627	C2996H4720N822O984S23	68.75	5.51	Ser:97 Thr:33 Tyr:15	nuclear
PeMYB124	P_edulia060014342.g	549	182	C856H1353N245O247S8	19.29	11.1	Ser:19 Thr:15 Tyr:5	nuclear
PeMYB125	P_edulia060014366.g	1482	493	C2306H3681N655O781S19	53.7	5.9	Ser:77 Thr:26 Tyr:11	nuclear
PeMYB126	P_edulia060014483.g	1002	333	C1638H2578N520O501S10	37.9	10.74	Ser:44 Thr:13 Tyr:8	nuclear
PeMYB127	P_edulia060014783.g	1062	353	C1743H2732N540O533S12	40.17	10.27	Ser:43 Thr:16 Tyr:10	nuclear
PeMYB128	P_edulia060014938.g	342	113	C555H885N177O166S6	12.89	10.3	Ser:4 Thr:5 Tyr:1	nuclear
PeMYB129	P_edulia060015173.g	1509	502	C2364H3789N675O787S19	54.88	5.36	Ser:65 Thr:34 Tyr:10	nuclear
PeMYB130	P_edulia060015208.g	726	241	C1208H1894N344O376S13	27.67	5.19	Ser:20 Thr:13 Tyr:4	nuclear
PeMYB131	P_edulia060015489.g	501	166	C797H1259N263O257S7	18.86	10.18	Ser:23 Thr:9 Tyr:3	nuclear
PeMYB132	P_edulia060015806.g	1080	359	C1737H2771N509O541S19	40.06	7.24	Ser:33 Thr:14 Tyr:7	nuclear
PeMYB133	P_edulia060015905.g	861	286	C1453H2242N408O442S7	32.73	7.18	Ser:29 Thr:16 Tyr:9	nuclear
PeMYB134	P_edulia060016204.g	786	261	C1296H2034N370O392S15	29.56	6.78	Ser:21 Thr:13 Tyr:3	nuclear
PeMYB135	P_edulia060016443.g	1470	489	C2389H3794N690O779S15	55.14	6.39	Ser:52 Thr:34 Tyr:6	nuclear
PeMYB136	P_edulia070016818.g	1266	421	C2052H3191N591O655S13	47.05	7.97	Ser:53 Thr:28 Tyr:10	nuclear
PeMYB137	P_edulia070017187.g	1017	338	C1682H2642N484O520S15	38.45	7.31	Ser:30 Thr:20 Tyr:7	nuclear
PeMYB138	P_edulia070017508.g	3288	1095	C5284H8521N1565O1662S38	121.81	9.47	Ser:118 Thr:60 Tyr:27	cytoplasmic
PeMYB139	P_edulia070017828.g	1398	465	C2199H3455N649O718S13	50.9	6.64	Ser:60 Thr:24 Tyr:7	nuclear
PeMYB140	P_edulia070017986.g	873	290	C1346H2151N397O433S14	31.28	8.81	Ser:48 Thr:21 Tyr:5	mitochondrial
PeMYB141	P_edulia070018224.g	3114	1037	C4929H7715N1399O1635S42	114.1	5.06	Ser:128 Thr:51 Tyr:21	nuclear
PeMYB142	P_edulia070018484.g	549	182	C915H1462N274O274S8	20.94	10.17	Ser:11 Thr:6 Tyr:3	nuclear
PeMYB143	P_edulia070018563.g	1032	343	C1710H2689N455O505S19	38.32	5.44	Ser:30 Thr:14 Tyr:8	endoplasmic reticulum
PeMYB144	P_edulia080018909.g	933	310	C1466H2369N449O459S18	34.21	9.93	Ser:41 Thr:14 Tyr:6	nuclear
PeMYB145	P_edulia080019045.g	1113	370	C1827H2845N517O592S19	42.14	5.8	Ser:42 Thr:30 Tyr:14	nuclear
PeMYB146	P_edulia080019157.g	1092	363	C1762H2823N539O573S11	41.09	8.95	Ser:43 Thr:26 Tyr:5	nuclear
PeMYB147	P_edulia080019456.g	1119	372	C1817H2820N506O576S14	41.43	7.99	Ser:46 Thr:20 Tyr:15	nuclear
PeMYB148	P_edulia080019760.g	1188	395	C1906H3047N553O612S15	43.99	6.79	Ser:40 Thr:24 Tyr:5	nuclear
PeMYB149	P_edulia080019815.g	393	130	C627H1001N191O202S5	14.61	9.75	Ser:12 Thr:11 Tyr:4	nuclear
PeMYB150	P_edulia080019840.g	495	164	C830H1298N218O257S5	18.61	8.04	Ser:23 Thr:6 Tyr:9	mitochondrial
PeMYB151	P_edulia080019842.g	1002	333	C1639H2599N479O567S5	38.26	4.55	Ser:29 Thr:23 Tyr:6	nuclear
PeMYB152	P_edulia080019921.g	759	252	C1222H1975N363O376S15	28.25	8.25	Ser:20 Thr:17 Tyr:4	nuclear
PeMYB153	P_edulia080019990.g	939	312	C1537H2374N442O475S13	35.07	9.54	Ser:35 Thr:21 Tyr:10	nuclear
PeMYB154	P_edulia080020092.g	1041	346	C1662H2668N498O528S15	38.56	8.23	Ser:36 Thr:15 Tyr:5	nuclear
PeMYB155	P_edulia080020146.g	666	222	C1119H1802N322O317S8	25.1	10.61	Ser:16 Thr:9 Tyr:5	nuclear
PeMYB156	P_edulia080020293.g	999	332	C1589H2491N463O513S22	37	6.26	Ser:38 Thr:14 Tyr:6	nuclear
PeMYB157	P_edulia080020348.g	984	327	C1585H2503N457O505S21	36.72	6.51	Ser:39 Thr:16 Tyr:6	nuclear
PeMYB158	P_edulia080020411.g	984	327	C1587H2502N456O503S20	36.66	6.42	Ser:37 Thr:16 Tyr:6	nuclear
PeMYB159	P_edulia090020645.g	1209	402	C1866H2955N549O598S9	42.94	6.89	Ser:61 Thr:16 Tyr:4	mitochondrial
PeMYB160	P_edulia090020716.g	3351	1116	C5421H8696N1554O1656S45	123.6	9.07	Ser:103 Thr:59 Tyr:28	nuclear
PeMYB161	P_edulia090020731.g	618	205	C1018H1621N303O322S7	23.48	8.68	Ser:11 Thr:12 Tyr:3	nuclear
PeMYB162	P_edulia090020787.g	1098	365	C1778H2880N526O579S11	41.25	6.64	Ser:30 Thr:19 Tyr:7	nuclear
PeMYB163	P_edulia090020926.g	3045	1014	C4831H7584N1378O1604S45	112.09	4.83	Ser:125 Thr:43 Tyr:20	nuclear
PeMYB164	P_edulia090021047.g	915	304	C1501H2366N438O474S7	34.36	6.78	Ser:28 Thr:15 Tyr:5	nuclear
PeMYB165	P_edulia090021407.g	1506	501	C2401H3765N691O757S20	55.08	6.92	Ser:51 Thr:32 Tyr:8	plasma membrane
PeMYB166	P_edulia090021850.g	966	321	C1560H2428N458O496S12	35.93	6.84	Ser:36 Thr:17 Tyr:8	nuclear
PeMYB167	P_edulia090022216.g	411	136	C655H1034N186O193S9	14.89	7.59	Ser:13 Thr:5 Tyr:2	nuclear
PeMYB168	P_eduliaContig130023056.g	903	300	C1500H2298N434O461S9	34.08	7.31	Ser:34 Thr:10 Tyr:9	nuclear
PeMYB169	P_eduliaContig140022937.g	1389	462	C2226H3496N642O724S18	51.42	7.67	Ser:65 Thr:26 Tyr:13	nuclear
PeMYB170	P_eduliaContig200022647.g	921	306	C1415H2313N419O465S14	33.09	6.63	Ser:32 Thr:18 Tyr:5	nuclear
PeMYB171	P_eduliaContig290022481.g	1188	395	C1904H3043N555O611S15	43.97	6.79	Ser:41 Thr:22 Tyr:5	nuclear
PeMYB172	P_eduliaContig30022799.g	4062	1353	C6455H10175N1825O2132S50	149.09	5.02	Ser:148 Thr:81 Tyr:26	nuclear
PeMYB173	P_eduliaContig40022332.g	678	225	C1119H1784N326O329S14	25.52	8.21	Ser:11 Thr:10 Tyr:4	nuclear
PeMYB174	P_eduliaContig60022410.g	690	229	C1113H1776N332O344S10	25.64	8.64	Ser:27 Thr:8 Tyr:5	nuclear
