# Supplementary material for: Identification of the passion fruit (Passiflora edulis Sims) MYB family in fruit development and abiotic stress, and functional analysis of PeMYB87 in abiotic stresses
Source: Front Plant Sci. 2023 May 5;14:1124351. doi: 10.3389/fpls.2023.1124351 (PMC10196401; doi:10.3389/fpls.2023.1124351)
Supplement: Supplementary file 5 [file Table_2.xlsx]

## Sheet: Arabidopsis thaliana
Supplementary Table 2. Arabidopsis genes used for phylogenetic tree construction
At-2R-Gene ID	Name	Subgroup		At-3R-Gene ID	Name	Subgroup		At-MYB-relate Gene ID	Name	Subgroup
At3g27920	AtMYB0	2R		At4g32730	AtMYB3R1	3R		At1g01060	AtMYBR01	1R	CCA1/R-R-like
At3g09230	AtMYB1	2R		At4g00540	AtMYB3R2	3R		At1g01520	AtMYBR02	1R	CCA1/R-R-like
At2g47190	AtMYB2	2R		At3g09370	AtMYB3R3	3R		At1g18330	AtMYBR03	1R	CCA1/R-R-like
At1g22640	AtMYB3	2R		At5g11510	AtMYB3R4	3R		At1g70000	AtMYBR04	1R	CCA1/R-R-like
At4g38620	AtMYB4	2R		At5g02320	AtMYB3R5	3R		At1g74840	AtMYBR05	1R	CCA1/R-R-like
At3g13540	AtMYB5	2R						At2g46830	AtMYBR06	1R	CCA1/R-R-like
At4g09460	AtMYB6	2R						At3g09600	AtMYBR07	1R	CCA1/R-R-like
At2g16720	AtMYB7	2R						At3g16350	AtMYBR08	1R	CCA1/R-R-like
At1g35515	AtMYB8	2R						At4g01280	AtMYBR09	1R	CCA1/R-R-like
At5g16770	AtMYB9	2R						At5g02840	AtMYBR10	1R	CCA1/R-R-like
At3g12820	AtMYB10	2R						At5g37260	AtMYBR11	1R	CCA1/R-R-like
At3g62610	AtMYB11	2R						At5g47390	AtMYBR12	1R	CCA1/R-R-like
At2g47460	AtMYB12	2R						At5g52660	AtMYBR13	1R	CCA1/R-R-like
At1g06180	AtMYB13	2R						At5g56840	AtMYBR14	1R	CCA1/R-R-like
At2g31180	AtMYB14	2R						At1g01380	AtMYBR15	1R	CPC-like
At3g23250	AtMYB15	2R						At1g71030	AtMYBR16	1R	CPC-like
At5g15310	AtMYB16	2R						At2g30420	AtMYBR17	1R	CPC-like
At3g61250	AtMYB17	2R						At2g46410	AtMYBR18	1R	CPC-like
At4g25560	AtMYB18	2R						At4g01060	AtMYBR19	1R	CPC-like
At5g52260	AtMYB19	2R						At5g53200	AtMYBR20	1R	CPC-like
At1g66230	AtMYB20	2R						At1g09710	AtMYBR21	1R	TRF-like
At3g27810	AtMYB21	2R						At1g58220	AtMYBR22	1R	TRF-like
At5g40430	AtMYB22	2R						At1g06910	AtMYBR23	1R	TBP-like
At5g40330	AtMYB23	2R						At1g07540	AtMYBR24	1R	TBP-like
At5g40350	AtMYB24	2R						At1g15720	AtMYBR25	1R	TBP-like
At2g39880	AtMYB25	2R						At1g17460	AtMYBR26	1R	TBP-like
At3g13890	AtMYB26	2R						At1g17520	AtMYBR27	1R	TBP-like
At3g53200	AtMYB27	2R						At1g49950	AtMYBR28	1R	TBP-like
At5g61420	AtMYB28	2R						At1g72650	AtMYBR29	1R	TBP-like
At5g07690	AtMYB29	2R						At3g12560	AtMYBR30	1R	TBP-like
At3g28910	AtMYB30	2R						At3g46590	AtMYBR31	1R	TBP-like
At1g74650	AtMYB31	2R						At3g49850	AtMYBR32	1R	TBP-like
At4g34990	AtMYB32	2R						At4g12670	AtMYBR33	1R	TBP-like
At5g06100	AtMYB33	2R						At5g03780	AtMYBR34	1R	TBP-like
At5g60890	AtMYB34	2R						At5g59430	AtMYBR35	1R	TBP-like
At3g28470	AtMYB35	2R						At5g67580	AtMYBR36	1R	TBP-like
At5g57620	AtMYB36	2R						At1g19510	AtMYBR37	1R	I-box-like
At5g23000	AtMYB37	2R						At1g75250	AtMYBR38	1R	I-box-like
At2g36890	AtMYB38	2R						At2g21650	AtMYBR39	1R	I-box-like
At4g17780	AtMYB39	2R						At4g39250	AtMYBR40	1R	I-box-like
At5g14340	AtMYB40	2R						At1g49010	AtMYBR41	1R	CCA1/R-R-like
At4g28110	AtMYB41	2R						At2g38090	AtMYBR42	1R	CCA1/R-R-like
At4g12350	AtMYB42	2R						At3g11280	AtMYBR43	1R	CCA1/R-R-like
At5g16600	AtMYB43	2R						At5g01200	AtMYBR44	1R	CCA1/R-R-like
At5g67300	AtMYB44	2R						At5g05790	AtMYBR45	1R	CCA1/R-R-like
At3g48920	AtMYB45	2R						At5g08520	AtMYBR46	1R	CCA1/R-R-like
At5g12870	AtMYB46	2R						At5g58900	AtMYBR47	1R	CCA1/R-R-like
At1g18710	AtMYB47	2R						At2g13960	AtMYBR48	1R	Orphan
At3g46130	AtMYB48	2R						At2g30432	AtMYBR49	1R	CPC-like
At5g54230	AtMYB49	2R						At1g72740	AtMYBR50	1R	TBP-like
At1g57560	AtMYB50	2R						At3g10113	AtMYBR51	1R	CCA1/R-R-like
At1g18570	AtMYB51	2R						At5g17300	AtMYBR52	1R	CCA1/R-R-like
At1g17950	AtMYB52	2R						At5g61620	AtMYBR53	1R	CCA1/R-R-like
At5g65230	AtMYB53	2R						At1g19000	AtMYBR54	1R	CCA1/R-R-like
At1g73410	AtMYB54	2R						At4g36570	AtMYBR55	1R	I-box-like
At4g01680	AtMYB55	2R						At5g58340	AtMYBR56	1R	TBP-like
At5g17800	AtMYB56	2R						At1g18960	AtMYBR57	1R	CPC-like
At3g01530	AtMYB57	2R						At2g30424	AtMYBR58	1R	CPC-like
At1g16490	AtMYB58	2R						At2g37025	AtMYBR59	1R	TBP-like
At5g59780	AtMYB59	2R						At5g23650	AtMYBR60	1R	CCA1/R-R-like
At1g08810	AtMYB60	2R						At5g04760	AtMYBR61	1R	CCA1/R-R-like
At1g09540	AtMYB61	2R						At3g10580	AtMYBR62	1R	CCA1/R-R-like
At1g68320	AtMYB62	2R						At4g09450	AtMYBR63	1R	CCA1/R-R-like
At1g79180	AtMYB63	2R						At2G18328	AtMYBR64	1R	I-box-like
At5g11050	AtMYB64	2R						At3G53790	AtMYBR65	1R	TBP-like
At3g11440	AtMYB65	2R						At5G13820	AtMYBR66	1R	TBP-like
At5g14750	AtMYB66	2R						At3g23250.2	AtMYBR67	1R	CPC-like
At3g12720	AtMYB67	2R						At5g61420	AtMYBR68	1R	CPC-like
At5g65790	AtMYB68	2R
At4g33450	AtMYB69	2R
At2g23290	AtMYB70	2R
At3g24310	AtMYB71	2R
At1g56160	AtMYB72	2R
At4g37260	AtMYB73	2R
At4g05100	AtMYB74	2R
At1g56650	AtMYB75	2R
At5g07700	AtMYB76	2R
At3g50060	AtMYB77	2R
At5g49620	AtMYB78	2R
At4g13480	AtMYB79	2R
At5g56110	AtMYB80	2R
At2g26960	AtMYB81	2R
At5g52600	AtMYB82	2R
At3g08500	AtMYB83	2R
At3g49690	AtMYB84	2R
At4g22680	AtMYB85	2R
At5g26660	AtMYB86	2R
At4g37780	AtMYB87	2R
At2g02820	AtMYB88	2R
At5g39700	AtMYB89	2R
At1g66390	AtMYB90	2R
At2g37630	AtMYB91	2R
At5g10280	AtMYB92	2R
At1g34670	AtMYB93	2R
At3g47600	AtMYB94	2R
At1g74430	AtMYB95	2R
At5g62470	AtMYB96	2R
At4g26930	AtMYB97	2R
At4g18770	AtMYB98	2R
At2g25230	AtMYB99	2R
At2g32460	AtMYB100	2R
At4g21440	AtMYB101	2R
At1g63910	AtMYB102	2R
At2g26950	AtMYB103	2R
At1g69560	AtMYB104	2R
At3g01140	AtMYB105	2R
At3g02940	AtMYB106	2R
At3g06490	AtMYB107	2R
At3g55730	AtMYB108	2R
At3g29020	AtMYB109	2R
At5g49330	AtMYB110	2R
At1g48000	AtMYB111	2R
At1g66370	AtMYB112	2R
At1g66380	AtMYB113	2R
At5g40360	AtMYB114	2R
At1g25340	AtMYB115	2R
At1g26780	AtMYB116	2R
At3g27780	AtMYB117	2R
At5g58850	AtMYB118	2R
At5g55020	AtMYB119	2R
At3g30210	AtMYB120	2R
At1g74080	AtMYB121	2R
At5g35550	AtMYB122	2R
At1g14350	AtMYB123	2R
At3g60460	AtMYB124	2R
At5g62320	AtMYB125	2R

## Sheet: Passion fruit
Passion fruit genes used for phylogenetic tree construction
Pe-MYB-relate-Gene ID	Name	Subgroup			Pe-2R-Gene ID	Name	Subgroup		Pe-3R-Gene ID	Name	Subgroup
P_edulia010000208.g	PeMYB2	1R	D		P_edulia010000030.g	PeMYB1	2R		P_edulia010001133.g	PeMYB9-3R	3R
P_edulia010000209.g	PeMYB3	1R	TBP-like		P_edulia010000224.g	PeMYB4	2R		P_edulia010005453.g	PeMYB45-3R	3R
P_edulia010000254.g	PeMYB5	1R	CCA1/R-R-like		P_edulia010001204.g	PeMYB11	2R		P_edulia070018224.g	PeMYB141-3R	3R
P_edulia010000312.g	PeMYB6	1R	CCA1/R-R-like		P_edulia010001214.g	PeMYB12	2R		P_edulia090020926.g	PeMYB163-3R	3R
P_edulia010000774.g	PeMYB7	1R	D		P_edulia010001319.g	PeMYB14	2R		P_eduliaContig30022799.g	PeMYB172-3R	3R
P_edulia010000807.g	PeMYB8	1R	A		P_edulia010001844.g	PeMYB16	2R
P_edulia010001136.g	PeMYB10	1R	TBP-like		P_edulia010001886.g	PeMYB17	2R
P_edulia010001305.g	PeMYB13	1R	D		P_edulia010001977.g	PeMYB19	2R
P_edulia010001781.g	PeMYB15	1R	A		P_edulia010002068.g	PeMYB20	2R
P_edulia010001920.g	PeMYB18	1R	CCA1/R-R-like		P_edulia010002239.g	PeMYB22	2R
P_edulia010002163.g	PeMYB21	1R	TBP-like		P_edulia010002278.g	PeMYB23	2R
P_edulia010002565.g	PeMYB24	1R	A		P_edulia010002788.g	PeMYB25	2R
P_edulia010003759.g	PeMYB33	1R	CPC-like		P_edulia010002918.g	PeMYB26	2R
P_edulia010004627.g	PeMYB39	1R	I-box-like		P_edulia010002931.g	PeMYB27	2R
P_edulia010004637.g	PeMYB40	1R	I-box-like		P_edulia010002965.g	PeMYB28	2R
P_edulia010005089.g	PeMYB41	1R	TBP-like		P_edulia010003354.g	PeMYB29	2R
P_edulia010005149.g	PeMYB42	1R	A		P_edulia010003638.g	PeMYB30	2R
P_edulia020006146.g	PeMYB47	1R	A		P_edulia010003675.g	PeMYB31	2R
P_edulia020006262.g	PeMYB49	1R	CPC-like		P_edulia010003695.g	PeMYB32	2R
P_edulia020007348.g	PeMYB59	1R	A		P_edulia010004095.g	PeMYB34	2R
P_edulia030007903.g	PeMYB63	1R	TBP-like		P_edulia010004153.g	PeMYB35	2R
P_edulia020007380.g	PeMYB60	1R	I-box-like		P_edulia010004428.g	PeMYB36	2R
P_edulia020007404.g	PeMYB61	1R	B		P_edulia010004447.g	PeMYB37	2R
P_edulia030008076.g	PeMYB66	1R	C		P_edulia010004578.g	PeMYB38	2R
P_edulia030008457.g	PeMYB69	1R	TBP-like		P_edulia010005180.g	PeMYB43	2R
P_edulia030008550.g	PeMYB70	1R	A		P_edulia010005444.g	PeMYB44	2R
P_edulia030008609.g	PeMYB71	1R	I-box-like		P_edulia020005715.g	PeMYB46	2R
P_edulia030008831.g	PeMYB74	1R	CCA1/R-R-like		P_edulia020006217.g	PeMYB48	2R
P_edulia030008937.g	PeMYB75	1R	CCA1/R-R-like		P_edulia020006350.g	PeMYB50	2R
P_edulia030008986.g	PeMYB76	1R	CCA1/R-R-like		P_edulia020006360.g	PeMYB51	2R
P_edulia030009314.g	PeMYB79	1R	A		P_edulia020006691.g	PeMYB52	2R
P_edulia040009573.g	PeMYB83	1R	TBP-like		P_edulia020006765.g	PeMYB53	2R
P_edulia040010165.g	PeMYB88	1R	A		P_edulia020006903.g	PeMYB54	2R
P_edulia040010260.g	PeMYB89	1R	I-box-like		P_edulia020006989.g	PeMYB55	2R
P_edulia040010597.g	PeMYB90	1R	TBP-like		P_edulia020007038.g	PeMYB56	2R
P_edulia040011001.g	PeMYB94	1R	A		P_edulia020007041.g	PeMYB57	2R
P_edulia040011134.g	PeMYB95	1R	A		P_edulia020007121.g	PeMYB58	2R
P_edulia050011549.g	PeMYB99	1R	A		P_edulia020007508.g	PeMYB62	2R
P_edulia050011902.g	PeMYB102	1R	CCA1/R-R-like		P_edulia030007919.g	PeMYB64	2R
P_edulia060013550.g	PeMYB113	1R	A		P_edulia030008016.g	PeMYB65	2R
P_edulia060013602.g	PeMYB114	1R	TBP-like		P_edulia030008433.g	PeMYB67	2R
P_edulia060013911.g	PeMYB116	1R	C		P_edulia030008434.g	PeMYB68	2R
P_edulia060013943.g	PeMYB117	1R	A		P_edulia030008729.g	PeMYB72	2R
P_edulia060013982.g	PeMYB118	1R	CCA1/R-R-like		P_edulia030008744.g	PeMYB73	2R
P_edulia060014159.g	PeMYB120	1R	A		P_edulia030009101.g	PeMYB77	2R
P_edulia060014169.g	PeMYB121	1R	CCA1/R-R-like		P_edulia030009120.g	PeMYB78	2R
P_edulia060014230.g	PeMYB122	1R	CCA1/R-R-like		P_edulia030009453.g	PeMYB80	2R
P_edulia060014319.g	PeMYB123	1R	A		P_edulia030009487.g	PeMYB81	2R
P_edulia060014342.g	PeMYB124	1R	CCA1/R-R-like		P_edulia030009538.g	PeMYB82	2R
P_edulia060014366.g	PeMYB125	1R	A		P_edulia040009759.g	PeMYB84	2R
P_edulia060015173.g	PeMYB129	1R	A		P_edulia040010037.g	PeMYB85	2R
P_edulia060015806.g	PeMYB132	1R	A		P_edulia040010054.g	PeMYB86	2R
P_edulia070017508.g	PeMYB138	1R	B		P_edulia040010110.g	PeMYB87	2R
P_edulia070017828.g	PeMYB139	1R	A		P_edulia040010763.g	PeMYB91	2R
P_edulia070017986.g	PeMYB140	1R	CCA1/R-R-like		P_edulia040010878.g	PeMYB92	2R
P_edulia070018563.g	PeMYB143	1R	CCA1/R-R-like		P_edulia040010962.g	PeMYB93	2R
P_edulia080018909.g	PeMYB144	1R	A		P_edulia050011315.g	PeMYB96	2R
P_edulia080019157.g	PeMYB146	1R	A		P_edulia050011391.g	PeMYB97	2R
P_edulia080019760.g	PeMYB148	1R	A		P_edulia050011475.g	PeMYB98	2R
P_edulia080019815.g	PeMYB149	1R	I-box-like		P_edulia050011811.g	PeMYB100	2R
P_edulia080019840.g	PeMYB150	1R	I-box-like		P_edulia050011896.g	PeMYB101	2R
P_edulia080019842.g	PeMYB151	1R	B		P_edulia050011908.g	PeMYB103	2R
P_edulia080020092.g	PeMYB154	1R	A		P_edulia050012040.g	PeMYB104	2R
P_edulia080020146.g	PeMYB155	1R	TBP-like		P_edulia050012104.g	PeMYB105	2R
P_edulia090020645.g	PeMYB159	1R	CCA1/R-R-like		P_edulia050012114.g	PeMYB106	2R
P_edulia090020716.g	PeMYB160	1R	TBP-like		P_edulia050012283.g	PeMYB107	2R
P_edulia090020787.g	PeMYB162	1R	E		P_edulia060013157.g	PeMYB108	2R
P_edulia090021407.g	PeMYB165	1R	A		P_edulia060013171.g	PeMYB109	2R
P_edulia090022216.g	PeMYB167	1R	A		P_edulia060013219.g	PeMYB110	2R
P_eduliaContig200022647.g	PeMYB170	1R	A		P_edulia060013381.g	PeMYB111	2R
P_eduliaContig290022481.g	PeMYB171	1R	A		P_edulia060013427.g	PeMYB112	2R
					P_edulia060013648.g	PeMYB115	2R
					P_edulia060014052.g	PeMYB119	2R
					P_edulia060014483.g	PeMYB126	2R
					P_edulia060014783.g	PeMYB127	2R
					P_edulia060014938.g	PeMYB128	2R
					P_edulia060015208.g	PeMYB130	2R
					P_edulia060015489.g	PeMYB131	2R
					P_edulia060015905.g	PeMYB133	2R
					P_edulia060016204.g	PeMYB134	2R
					P_edulia060016443.g	PeMYB135	2R
					P_edulia070016818.g	PeMYB136	2R
					P_edulia070017187.g	PeMYB137	2R
					P_edulia070018484.g	PeMYB142	2R
					P_edulia080019045.g	PeMYB145	2R
					P_edulia080019456.g	PeMYB147	2R
					P_edulia080019921.g	PeMYB152	2R
					P_edulia080019990.g	PeMYB153	2R
					P_edulia080020293.g	PeMYB156	2R
					P_edulia080020348.g	PeMYB157	2R
					P_edulia080020411.g	PeMYB158	2R
					P_edulia090020731.g	PeMYB161	2R
					P_edulia090021047.g	PeMYB164	2R
					P_edulia090021850.g	PeMYB166	2R
					P_eduliaContig130023056.g	PeMYB168	2R
					P_eduliaContig140022937.g	PeMYB169	2R
					P_eduliaContig40022332.g	PeMYB173	2R
					P_eduliaContig60022410.g	PeMYB174	2R

## Sheet: Populus trichocarpa
Passion fruit genes used for phylogenetic tree construction
Ptr-2R-MYB Gene ID	2R-MYB Name		Ptr-3R-MYB Gene ID	3R-MYB Name
Potri.001G250000.1	PtrMYB001		Potri.006G085600.1	PtrMYB3R01
Potri.001G258700.1	PtrMYB002		Potri.006G241700.1	PtrMYB3R02
Potri.001G267300.1	PtrMYB003		Potri.013G130900.1	PtrMYB3R03
Potri.001G347200.1	PtrMYB004		Potri.014G079300.1	PtrMYB3R04
Potri.001G470500.1	PtrMYB005		Potri.018G038000.1	PtrMYB3R05
Potri.001G005100.1	PtrMYB006
Potri.001G036000.1	PtrMYB007
Potri.001G075400.1	PtrMYB008
Potri.001G086700.1	PtrMYB009
Potri.001G099800.1	PtrMYB010
Potri.001G169600.1	PtrMYB011
Potri.001G224500.1	PtrMYB012
Potri.004G115600.1	PtrMYB014
Potri.004G118000.1	PtrMYB015
Potri.004G026600.1	PtrMYB016
Potri.004G033100.1	PtrMYB017
Potri.004G086300.1	PtrMYB018
Potri.009G096000.1	PtrMYB019
Potri.009G061500.1	PtrMYB020
Potri.009G053900.1	PtrMYB021
Potri.009G044100.1	PtrMYB022
Potri.009G027300.1	PtrMYB023
Potri.009G018700.1	PtrMYB024
Potri.009G007100.1	PtrMYB025
Potri.005G063200.1	PtrMYB026
Potri.005G074500.1	PtrMYB027
Potri.005G096600.1	PtrMYB028
Potri.005G142600.1	PtrMYB029
Potri.005G164900.1	PtrMYB030
Potri.007G106100.1	PtrMYB031
Potri.007G093900.1	PtrMYB032
Potri.007G048900.1	PtrMYB033
Potri.010G123000.1	PtrMYB034
Potri.010G141000.1	PtrMYB035
Potri.010G149900.1	PtrMYB036
Potri.010G165700.1	PtrMYB038
Potri.010G167500.1	PtrMYB039
Potri.010G174500.1	PtrMYB040
Potri.010G195000.1	PtrMYB041
Potri.010G004300.1	PtrMYB042
Potri.011G041600.1	PtrMYB043
Potri.011G040400.1	PtrMYB044
Potri.011G040300.1	PtrMYB045
Potri.011G040200.1	PtrMYB046
Potri.013G148600.1	PtrMYB047
Potri.013G149100.1	PtrMYB048
Potri.013G149200.1	PtrMYB049
Potri.013G056400.1	PtrMYB050
Potri.013G067000.1	PtrMYB052
Potri.013G067500.1	PtrMYB053
Potri.014G111200.1	PtrMYB055
Potri.014G122700.1	PtrMYB056
Potri.T011400.1	PtrMYB057
Potri.019G018200.1	PtrMYB058
Potri.019G050900.1	PtrMYB059
Potri.019G036400.1	PtrMYB060
Potri.019G036300.1	PtrMYB061
Potri.019G040900.1	PtrMYB062
Potri.019G118900.1	PtrMYB063
Potri.019G118800.1	PtrMYB064
Potri.019G118700.1	PtrMYB065
Potri.015G046200.1	PtrMYB066
Potri.015G067700.1	PtrMYB070
Potri.015G075600.1	PtrMYB071
Potri.015G075800.1	PtrMYB072
Potri.015G077700.1	PtrMYB073
Potri.015G082700.1	PtrMYB074
Potri.015G129100.1	PtrMYB075
Potri.015G143500.1	PtrMYB077
Potri.016G099200.1	PtrMYB079
Potri.017G075000.1	PtrMYB080
Potri.017G082500.1	PtrMYB081
Potri.017G085200.1	PtrMYB082
Potri.017G086300.1	PtrMYB083
Potri.018G127700.1	PtrMYB084
Potri.018G058800.2	PtrMYB085
Potri.018G049600.1	PtrMYB086
Potri.018G049200.1	PtrMYB087
Potri.018G095900.1	PtrMYB088
Potri.015G033600.1	PtrMYB090
Potri.017G112300.1	PtrMYB091
Potri.001G118800.1	PtrMYB092
Potri.004G138000.1	PtrMYB093
Potri.011G167600.1	PtrMYB094
Potri.006G275900.1	PtrMYB097
Potri.017G099500.1	PtrMYB098
Potri.004G215100.1	PtrMYB099
Potri.006G170800.1	PtrMYB100
Potri.018G005300.1	PtrMYB101
Potri.006G123400.1	PtrMYB102
Potri.006G122100.1	PtrMYB103
Potri.014G035100.1	PtrMYB105
Potri.013G056500.1	PtrMYB107
Potri.001G197000.1	PtrMYB108
Potri.002G096800.1	PtrMYB109
Potri.002G228700.1	PtrMYB110
Potri.002G198100.1	PtrMYB111
Potri.002G113700.1	PtrMYB112
Potri.002G173900.1	PtrMYB115
Potri.017G125900.1	PtrMYB116
Potri.017G126000.1	PtrMYB117
Potri.017G125800.1	PtrMYB118
Potri.017G125600.1	PtrMYB119
Potri.017G125700.1	PtrMYB120
Potri.002G185900.1	PtrMYB121
Potri.002G128900.1	PtrMYB122
Potri.003G144200.1	PtrMYB123
Potri.003G189700.1	PtrMYB124
Potri.003G114100.1	PtrMYB125
Potri.003G219900.1	PtrMYB126
Potri.003G155700.1	PtrMYB127
Potri.003G132000.1	PtrMYB128
Potri.003G079100.1	PtrMYB129
Potri.003G094200.1	PtrMYB130
Potri.003G123800.1	PtrMYB131
Potri.006G234200.1	PtrMYB133
Potri.006G221800.1	PtrMYB134
Potri.006G066400.1	PtrMYB135
Potri.008G088000.1	PtrMYB136
Potri.008G081600.1	PtrMYB137
Potri.008G089200.1	PtrMYB138
Potri.008G180800.1	PtrMYB139
Potri.008G070900.1	PtrMYB140
Potri.012G055600.1	PtrMYB142
Potri.012G080400.1	PtrMYB143
Potri.012G140500.1	PtrMYB145
Potri.012G140700.1	PtrMYB146
Potri.012G082000.1	PtrMYB147
Potri.012G084100.1	PtrMYB148
Potri.001G139900.1	PtrMYB149
Potri.005G112000.1	PtrMYB150
Potri.005G118500.1	PtrMYB151
Potri.017G130300.1	PtrMYB152
Potri.003G144300.1	PtrMYB153
Potri.004G102600.1	PtrMYB154
Potri.004G126700.1	PtrMYB155
Potri.009G134000.1	PtrMYB156
Potri.005G186400.1	PtrMYB158
Potri.006G221200.1	PtrMYB159
Potri.007G134500.1	PtrMYB161
Potri.008G062700.1	PtrMYB163
Potri.008G122100.1	PtrMYB164
Potri.010G114000.1	PtrMYB165
Potri.012G039400.1	PtrMYB167
Potri.019G081500.1	PtrMYB168
Potri.005G001600.1	PtrMYB170
Potri.003G064600.1	PtrMYB171
Potri.014G022500.1	PtrMYB173
Potri.017G017600.1	PtrMYB175
Potri.001G300200.1	PtrMYB176
Potri.002G122600.1	PtrMYB177
Potri.018G049000.1	PtrMYB178
Potri.013G109300.1	PtrMYB180
Potri.017G128900.1	PtrMYB181
Potri.004G088100.1	PtrMYB182
Potri.006G221500.1	PtrMYB183
Potri.007G007900.1	PtrMYB184
Potri.008G166700.1	PtrMYB185
Potri.008G089700.1	PtrMYB186
Potri.014G081200.1	PtrMYB187
Potri.001G336700.1	PtrMYB188
Potri.002G073500.1	PtrMYB189
Potri.005G224100.1	PtrMYB190
Potri.007G067600.1	PtrMYB192
Potri.008G128500.1	PtrMYB194
Potri.010G064000.1	PtrMYB195
Potri.010G093000.1	PtrMYB196
Potri.011G125900.1	PtrMYB197
Potri.012G072500.1	PtrMYB198
Potri.012G127700.1	PtrMYB199
Potri.014G100800.1	PtrMYB201
Potri.014G117000.1	PtrMYB202
Potri.015G041100.1	PtrMYB203
Potri.017G071500.1	PtrMYB204
Potri.001G235500.1	PtrMYB206
Potri.001G346600.1	PtrMYB207
Potri.002G140900.1	PtrMYB208
Potri.002G157600.1	PtrMYB209
Potri.002G191800.1	PtrMYB210
Potri.008G101400.1	PtrMYB212
Potri.008G148400.1	PtrMYB213
Potri.008G173400.1	PtrMYB214
Potri.013G001000.1	PtrMYB216
Potri.014G054700.1	PtrMYB218
Potri.001G408700.1	PtrMYB219
Potri.002G038500.1	PtrMYB220
Potri.004G174400.1	PtrMYB221
Potri.006G085900.1	PtrMYB224
Potri.019G045900.1	PtrMYB225
Potri.019G118200.1	PtrMYB226
Potri.019G018400.1	PtrMYB227/PtrCDC5-1
Potri.013G046300.1	PtrMYB228/PtrCDC5-2
Potri.T125000.1	PtrMYB229
Potri.T144800.1	PtrMYB230
Potri.014G079300.2	PtrMYB231
Potri.018G038000.2	PtrMYB232
