# Supplementary material for: Identification of the passion fruit (Passiflora edulis Sims) MYB family in fruit development and abiotic stress, and functional analysis of PeMYB87 in abiotic stresses
Source: Front Plant Sci. 2023 May 5;14:1124351. doi: 10.3389/fpls.2023.1124351 (PMC10196401; doi:10.3389/fpls.2023.1124351)
Supplement: Supplementary file 6 [file Table_3.xlsx]

## Sheet: Sheet1
Supplementary Table 3. Types and numbers of cis-acting elements of PeMYBs genes promoters
Promoter cis-acting element	Number	Percentage
abscisic acid responsive element	496	0.104245
auxin-responsive element	121	0.0254309
defense and stress responsive element	94	0.0197562
light responsive element	2118	0.445145
low-temperature responsive element	129	0.0271122
MeJA-responsive element	612	0.128625
salicylic acid responsive element	107	0.0224884
wound-responsive element	7	0.00147121
gibberellin-responsive element	171	0.03593
MYB binding site involved in drought-inducibility	146	0.0306852
element involved in anoxic specific inducibility	15	0.00315259
element involved in differentiation of the palisade mesophyll cells	18	0.0037831
element root specific	5	0.00105086
element involved in zein metabolism regulation	84	0.0176545
element involved in circadian control	41	0.00861707
element related to meristem expression	107	0.0224884
element involved in seed-specific regulation	27	0.00567465
element involved in cell cycle regulation	7	0.00147121
element involved in phytochrome down-regulation expression	2	0.000420345
MYB binding site involved in flavonoid biosynthetic genes regulation	8	0.00168138
element essential for the anaerobic induction	419	0.0880622
element involved in endosperm expression	21	0.00441362
involved in endosperm-specific negative expression	3	0.000630517
