# Supplementary material for: Identification of the passion fruit (Passiflora edulis Sims) MYB family in fruit development and abiotic stress, and functional analysis of PeMYB87 in abiotic stresses
Source: Front Plant Sci. 2023 May 5;14:1124351. doi: 10.3389/fpls.2023.1124351 (PMC10196401; doi:10.3389/fpls.2023.1124351)
Supplement: Supplementary file 7 [file Table_4.xlsx]

## Sheet: Sheet2
Supplementary Table 4. The ratio of the number of nonsynonymous substitutions per nonsynonymous site (Ka) to the number of synonymous substitutions per synonymous site (Ks).
Seq_1	Seq_2	Ka	Ks	Ka_Ks	EffectiveLen	AverageS-sites	AverageN-sites	cN	cS	pN	pS	Note
P_eduliaContig130023056.g	P_edulia010002278.g	0.0042639	0.0155917	0.273472	900	194.417	705.583	3	3	0.0042518	0.0154308
P_eduliaContig140022937.g	P_edulia010003695.g	0.000925069	0.00992297	0.0932251	1386	304.333	1081.67	1	3	0.000924499	0.00985761
P_eduliaContig200022647.g	P_edulia030009314.g	0.0560869	0.506317	0.110774	918	224.083	693.917	37.5	82.5	0.0540411	0.368167
P_eduliaContig200022647.g	P_edulia060013550.g	0	0	NaN	918	225.167	692.833	0	0	0	0
P_eduliaContig290022481.g	P_edulia020007348.g	0.212368	0.820877	0.258709	1080	242.833	837.167	154.833	121.167	0.184949	0.49897
P_eduliaContig290022481.g	P_edulia040010165.g	0.433057	2.42682	0.178447	915	199.167	715.833	235.5	143.5	0.328987	0.720502
P_eduliaContig290022481.g	P_edulia080019760.g	0.00326679	0.0152677	0.213968	1185	264.667	920.333	3	4	0.00325969	0.0151134
P_eduliaContig30022799.g	P_edulia070018224.g	0.00509088	0.0147897	0.344217	3048	682.833	2365.17	12	10	0.00507364	0.0146449
P_edulia010001977.g	P_edulia010002068.g	0.00456883	0.0215998	0.211522	1113	234.833	878.167	4	5	0.00455494	0.0212917
P_edulia010002918.g	P_edulia010002965.g	0.00995315	0.00600604	1.65719	774	167.167	606.833	6	1	0.00988739	0.00598205
P_edulia010000254.g	P_edulia010000312.g	0.00320642	0	#NAME?	819	193.917	625.083	2	0	0.00319957	0
P_edulia010000312.g	P_edulia010001920.g	0.127377	0.592342	0.21504	801	192.083	608.917	71.3333	78.6667	0.117148	0.409544
P_edulia010000030.g	P_edulia010001844.g	0.166419	0.744157	0.223634	951	207.833	743.167	110.917	98.0833	0.149249	0.471933
P_edulia010000030.g	P_edulia010003354.g	0.383867	3.38831	0.113292	810	178.167	631.833	189.833	132.167	0.300448	0.741815
P_edulia010001844.g	P_edulia010003354.g	0.4391	2.38145	0.184383	927	209.417	717.583	238.5	150.5	0.332366	0.718663
P_edulia010001319.g	P_edulia020006765.g	0.323454	1.84585	0.175233	894	194	700	183.917	133.083	0.262738	0.685997
P_edulia010002965.g	P_edulia030008016.g	0.42954	NaN	NaN	630	138.167	491.833	160.833	113.167	0.327008	0.819059	High Sequence Divergence Value (pS>=0.75)
P_edulia010004627.g	P_edulia030008609.g	0.384127	NaN	NaN	282	61.3333	220.667	66.3333	48.6667	0.300604	0.793478	High Sequence Divergence Value (pS>=0.75)
P_edulia010002918.g	P_edulia030008016.g	0.425086	NaN	NaN	615	134.5	480.5	155.917	107.083	0.324488	0.796159	High Sequence Divergence Value (pS>=0.75)
P_edulia010004153.g	P_edulia030008433.g	0.360555	4.95235	0.072805	930	204.833	725.167	207.583	153.417	0.286256	0.748983
P_edulia010004447.g	P_edulia030009487.g	0.570314	2.53958	0.224571	894	202.75	691.25	276.083	146.917	0.399397	0.72462
P_edulia010003675.g	P_edulia040009759.g	0.195169	0.700502	0.278613	852	189.083	662.917	113.917	86.0833	0.171842	0.455267
P_edulia010004095.g	P_edulia040010110.g	0.372727	1.7743	0.21007	924	219.25	704.75	207	149	0.293721	0.67959
P_edulia010004153.g	P_edulia040010037.g	0.40836	1.73373	0.235539	969	215.833	753.167	237.167	145.833	0.314893	0.675676
P_edulia010002239.g	P_edulia040010878.g	0.299152	NaN	NaN	750	158.167	591.833	146	127	0.246691	0.80295	High Sequence Divergence Value (pS>=0.75)
P_edulia010005453.g	P_edulia050012040.g	0.61671	NaN	NaN	1170	263.583	906.417	381.083	199.917	0.420428	0.758457	High Sequence Divergence Value (pS>=0.75)
P_edulia010005149.g	P_edulia060015173.g	0.196153	0.499874	0.392404	1254	294.167	959.833	165.667	107.333	0.172599	0.364873
P_edulia010005180.g	P_edulia060015208.g	0.162853	0.64144	0.253886	711	154.25	556.75	81.5	66.5	0.146385	0.431118
P_edulia010004578.g	P_edulia060015489.g	0.115183	0.75022	0.153532	471	108.083	362.917	38.75	51.25	0.106774	0.474171
P_edulia010004447.g	P_edulia060014483.g	0.154274	0.555112	0.277915	960	214.167	745.833	104	84	0.139441	0.392218
P_edulia010004447.g	P_edulia060014783.g	0.170171	0.558729	0.304569	960	214.5	745.5	113.5	84.5	0.152247	0.393939
P_edulia010005180.g	P_edulia060016204.g	0.325249	NaN	NaN	717	152.083	564.917	149.083	115.917	0.263903	0.762192	High Sequence Divergence Value (pS>=0.75)
P_edulia010000208.g	P_edulia060013157.g	0.937631	NaN	NaN	927	208.833	718.167	384.333	157.667	0.535159	0.754988	High Sequence Divergence Value (pS>=0.75)
P_edulia010001319.g	P_edulia080019456.g	0.265733	1.89184	0.140463	882	194.5	687.5	153.833	134.167	0.223758	0.689803
P_edulia010004627.g	P_edulia080019815.g	0.228027	2.855	0.0798695	255	57.5	197.5	38.8333	42.1667	0.196624	0.733333
P_edulia010001214.g	P_edulia080019990.g	0.315892	3.00693	0.105054	906	203.583	702.417	181.083	149.917	0.2578	0.73639
P_edulia020006989.g	P_edulia020007041.g	0.00809178	0.0252855	0.320017	1440	321.75	1118.25	9	8	0.00804829	0.024864
P_edulia020006903.g	P_edulia020007038.g	0.511732	NaN	NaN	606	134.417	471.583	174.917	103.083	0.370914	0.766894	High Sequence Divergence Value (pS>=0.75)
P_edulia020007348.g	P_edulia030008550.g	0.476767	1.76211	0.270566	1002	219.5	782.5	276.083	148.917	0.352822	0.678436
P_edulia020007348.g	P_edulia080019760.g	0.208893	0.787759	0.265174	1080	242.667	837.333	152.667	118.333	0.182325	0.487637
P_edulia020007380.g	P_edulia080019840.g	0.174508	0.840709	0.207572	297	67.9167	229.083	35.6667	34.3333	0.155693	0.505521
P_edulia020007404.g	P_edulia080019842.g	0.25057	0.861163	0.290967	903	189.417	713.583	152	97	0.213009	0.512099
P_edulia020007508.g	P_edulia080019921.g	0.078914	0.47141	0.1674	756	168.583	587.417	44	59	0.0749042	0.349975
P_edulia020007121.g	P_edulia080020348.g	0.119916	0.582815	0.205753	849	179.75	669.25	74.1667	72.8333	0.110821	0.405192
P_edulia020007121.g	P_edulia080020411.g	0.120842	0.59991	0.201434	849	180	669	74.6667	74.3333	0.111609	0.412963
P_edulia020006765.g	P_edulia080019456.g	0.112682	0.562448	0.200342	966	209.333	756.667	79.1667	82.8333	0.104626	0.395701
P_edulia020006360.g	P_edulia080019045.g	0.160578	0.50114	0.320425	1062	233	829	119.833	85.1667	0.144552	0.365522
P_edulia020006360.g	P_edulia090021850.g	0.374182	2.67016	0.140134	888	194.417	693.583	204.333	141.667	0.294605	0.728676
P_edulia030008831.g	P_edulia030008937.g	0.00305189	0.0201354	0.151568	429	100.667	328.333	1	2	0.00304569	0.0198675
P_edulia030008433.g	P_edulia040010037.g	0.146105	0.370095	0.394777	984	215.667	768.333	102	63	0.132755	0.292117
P_edulia030008550.g	P_edulia040010165.g	0.215988	0.710399	0.304038	927	191.667	735.333	138	88	0.18767	0.45913
P_edulia030008609.g	P_edulia040010260.g	0.409977	NaN	NaN	282	63	219	69.1667	51.8333	0.31583	0.822751	High Sequence Divergence Value (pS>=0.75)
P_edulia030009101.g	P_edulia060013157.g	0.092136	0.674567	0.136585	1161	266.167	894.833	77.5833	118.417	0.0867014	0.444897
P_edulia030009314.g	P_edulia060013550.g	0.0560869	0.506317	0.110774	918	224.083	693.917	37.5	82.5	0.0540411	0.368167
P_edulia030008937.g	P_edulia060014230.g	0.0876397	0.560263	0.156426	396	93.75	302.25	25	37	0.082713	0.394667
P_edulia030008986.g	P_edulia060014169.g	0.233622	0.584903	0.399421	1449	341.417	1107.58	222.333	138.667	0.200737	0.406151
P_edulia030008744.g	P_edulia060014052.g	0.184042	0.631396	0.291484	933	203.833	729.167	119	87	0.1632	0.426819
P_edulia030008986.g	P_edulia060013982.g	0.233256	0.602632	0.387062	1440	338.417	1101.58	220.833	140.167	0.200469	0.414184
P_edulia030008831.g	P_edulia060014230.g	0.0913676	0.516534	0.176886	396	93.75	302.25	26	35	0.0860215	0.373333
P_edulia030009453.g	P_edulia060013648.g	0.134261	0.683061	0.196558	711	152.417	558.583	68.6667	68.3333	0.12293	0.448332
P_edulia030008550.g	P_edulia080019760.g	0.403973	1.64232	0.245976	1035	222.583	812.417	253.75	148.25	0.31234	0.666043
P_edulia030008609.g	P_edulia080019815.g	0.399696	NaN	NaN	270	60.75	209.25	64.8333	46.1667	0.309837	0.759945	High Sequence Divergence Value (pS>=0.75)
P_edulia040010037.g	P_edulia040010054.g	0.00505106	0.0086926	0.581075	1026	231.417	794.583	4	2	0.00503408	0.00864242
P_edulia040010763.g	P_edulia050012104.g	0.0916049	0.52397	0.174828	903	203.333	699.667	60.3333	76.6667	0.0862315	0.377049
P_edulia040010763.g	P_edulia050012114.g	0.0899917	0.544016	0.165421	903	203.333	699.667	59.3333	78.6667	0.0848023	0.386885
P_edulia040010165.g	P_edulia080019760.g	0.430851	2.42089	0.177972	915	199	716	234.667	143.333	0.327747	0.720268
P_edulia040010260.g	P_edulia080019815.g	0.315281	1.80416	0.174752	288	65.5833	222.417	57.25	44.75	0.2574	0.682338
P_edulia050012104.g	P_edulia050012114.g	0.00137206	0	#NAME?	942	212.5	729.5	1	0	0.0013708	0
P_edulia050011315.g	P_edulia050011475.g	0.00944597	0.0209316	0.451278	678	145.333	532.667	5	3	0.00938673	0.0206422
P_edulia060014483.g	P_edulia060014783.g	0.0150299	0.0201655	0.745327	999	226.167	772.833	11.5	4.5	0.0148803	0.0198968
P_edulia060013381.g	P_edulia060013427.g	0.00300226	0.0227506	0.131964	846	178.5	667.5	2	4	0.00299625	0.022409
P_edulia060013982.g	P_edulia060014169.g	0.00992794	0.0267355	0.371339	1458	342.667	1115.33	11	9	0.00986252	0.0262646
P_edulia060014319.g	P_edulia060014366.g	0.0161229	0.0203672	0.791612	1479	340.083	1138.92	18.1667	6.83333	0.0159508	0.0200931
P_edulia060013943.g	P_edulia060014159.g	0.0524756	0.0590937	0.888006	537	127.583	409.417	20.75	7.25	0.0506819	0.0568256
P_edulia060015208.g	P_edulia060016204.g	0.309143	2.43745	0.126831	696	149	547	138.583	107.417	0.253352	0.720917
P_edulia070018224.g	P_edulia090020926.g	0.180887	0.511603	0.353569	2982	664.917	2317.08	372.417	246.583	0.160726	0.370848
P_edulia070018484.g	P_edulia090020731.g	0.146307	0.719625	0.203311	543	111.667	431.333	57.3333	51.6667	0.132921	0.462687
P_edulia070018563.g	P_edulia090020645.g	0.119671	0.49168	0.243392	804	192.25	611.75	67.6667	69.3333	0.110612	0.360642
P_edulia070017828.g	P_edulia090021407.g	0.109276	0.63693	0.171567	1347	305.417	1041.58	105.917	131.083	0.101688	0.429195
P_edulia070018484.g	P_edulia090021047.g	0.378586	NaN	NaN	453	101.75	351.25	104.417	79.5833	0.297272	0.782146	High Sequence Divergence Value (pS>=0.75)
