# Supplementary material for: Identification of the passion fruit (Passiflora edulis Sims) MYB family in fruit development and abiotic stress, and functional analysis of PeMYB87 in abiotic stresses
Source: Front Plant Sci. 2023 May 5;14:1124351. doi: 10.3389/fpls.2023.1124351 (PMC10196401; doi:10.3389/fpls.2023.1124351)
Supplement: Supplementary file 8 [file Table_5.xlsx]

## Sheet: Sheet1
Supplementary Table 5. qPCR primers for 10 PeMYBs genes
gene-name	gene-ID	F'-primers	R-primers
P_edulia010001214.g	PeMYB12	AACAAGTCGCCTTCTACCGA	AGCTGTAGCAGTTCCTTCGT
P_edulia010003675.g	PeMYB31	GCCTCTCATTCCAACAGCAG	AACTCCGGCATGAAATTCGG
P_edulia010004095.g	PeMYB34	AACAAGTCGCCTTCTACCGA	AGCTGTAGCAGTTCCTTCGT
P_edulia030008550.g	PeMYB70	CCATGCAAATACGACAGCCA	TTTGCCAAGTCTGCCATTCC
P_edulia030008986.g	PeMYB76	TGGACAGAGGAAGAGCACAG	GAATCACGCACAACCTTGGA
P_edulia040010110.g	PeMYB87	CCCAGGAACTGGTCCTTGAT	GTTGAGAAGACGAGCGATGG
P_edulia050012040.g	PeMYB104	AACCAGAGTGCGTGGAGTTA	GGCGTGCCTGCTAAACAATA
P_edulia060013602.g	PeMYB114	CACCTTCCTTGTGCAGCTTT	CCACCTCTCACCAACCAGAT
P_edulia060013982.g	PeMYB118	GCATGTAGGCACCAAGACTG	TGGCCTAGGAGGAGGAATCT
P_edulia060015905.g	PeMYB133	GGGTGAAAGTGGCAGCTATG	TAGGCACCTTTCCTGCTTCA
Expression of 10 PeMYBs genes under drought, salt, high and low temperature stresses
Gene ID	CK	Drought 50%	Drought 10%	NaCl 3d	NaCl 10d	Cold 20h	Cold 48h	High temperature 2h	High temperature 4h	High temperature 24h
PeMYB12	1.0004	0.5826	0.3375	0.3809	0.6682	3.2836	3.5293	0.6926	1.4927	14.0363
PeMYB31	1.0005	3.9362	428.074	23.9263	33.7352	703.063	238.476	53.0047	4.2936	10.2203
PeMYB34	1.0002	3.7358	8.1038	3.6825	7.3382	10.0273	4.3826	3.0273	2.8836	3.0283
PeMYB70	1.0006	0.7394	2.8354	3.1028	4.1102	0.3946	1.3027	1.4926	1.3382	4.2937
PeMYB76	1.0001	1.5963	1.2293	5.7293	0.9273	23.1973	30.2293	2.3927	1.3926	2.0362
PeMYB87	1.0003	4.1083	0.5823	2.3927	0.8836	1.2836	0.5283	2.3023	8.4826	0.0027
PeMYB104	1.0011	4.2028	0.9202	0.8203	4.4628	3.3382	2.3028	1.2037	4.0272	4.2635
PeMYB114	1.0008	1.5826	1.1082	1.3397	2.0286	2.8936	1.7543	1.0273	1.4902	0.6251
PeMYB118	1.0012	0.0632	3.1073	16.9363	0.2439	74.1373	92.3027	15.2937	3.0302	6.8892
PeMYB133	1.0014	3.3326	5.2936	5.0027	2.5825	6.1028	3.6861	2.7926	2.2017	0.4925
