# Supplementary material for: Identification of the passion fruit (Passiflora edulis Sims) MYB family in fruit development and abiotic stress, and functional analysis of PeMYB87 in abiotic stresses
Source: Front Plant Sci. 2023 May 5;14:1124351. doi: 10.3389/fpls.2023.1124351 (PMC10196401; doi:10.3389/fpls.2023.1124351)
Supplement: Supplementary file 9 [file Table_6.xlsx]

## Sheet: Sheet1
Supplementary table 6 Transcriptome sequencing data of PeMYBs under different abiotic stresses
Gene	Gene ID	CK	Drought 50%	Drought 10%	Nacl 3d	Nacl 10d	Cold 20h	Cold 48h	High temperature 2h	High temperature 4h	High temperature 24h
PeMYB1	P_edulia010000030.g	0.146386	0.706997	8.11202	2.49703	2.79011	1.60323	1.29978	0.629784	2.10859	0.586666
PeMYB2	P_edulia010000208.g	0	0	0	0	0	0.1801	0.0292418	0.0372778	0.0263488	0
PeMYB3	P_edulia010000209.g	0	0	0	0	0	0	0.229706	0.212273	0	0
PeMYB4	P_edulia010000224.g	0.751281	0.0349762	0.35243	1.67696	0.0913509	0.0256627	1.62155	0.55703	0.571399	0.0076436
PeMYB5	P_edulia010000254.g	46.3862	8.31972	81.8687	68.1457	36.3177	43.9444	59.7623	69.7796	46.1048	24.4206
PeMYB6	P_edulia010000312.g	7.96106	1.30944	12.7485	11.6	6.44864	6.38164	8.10184	11.4525	7.19487	4.35332
PeMYB7	P_edulia010000774.g	7.74902	6.7426	23.1248	14.4923	5.98266	14.0496	7.641	6.31437	4.22966	0.318173
PeMYB8	P_edulia010000807.g	3.29093	1.70585	2.65303	4.56022	2.10835	0.666643	1.80297	4.21435	4.19887	0.452844
PeMYB9	P_edulia010001133.g	3.3674	3.70198	5.55871	4.211	3.59327	4.73462	6.28708	4.62102	5.39224	7.3565
PeMYB10	P_edulia010001136.g	13.3525	6.31487	4.55444	8.48654	5.07217	4.38059	2.69169	4.19077	4.0376	3.65571
PeMYB11	P_edulia010001204.g	4.00587	3.94089	3.44371	3.06879	3.84107	4.69038	4.18229	2.91639	4.01143	4.231
PeMYB12	P_edulia010001214.g	10.7522	7.26214	2.91131	4.20958	7.16989	23.0589	28.7074	7.39429	12.5725	118.923
PeMYB13	P_edulia010001305.g	3.22894	4.17181	8.89627	3.61007	5.5318	3.38927	3.0495	3.62966	4.00688	2.41976
PeMYB14	P_edulia010001319.g	0.391034	0.500635	0.26062	0.191242	0.332017	0.282544	0.409994	0.616602	0.47995	0.163325
PeMYB15	P_edulia010001781.g	0.134079	0.257493	1.29015	0.428629	0.433982	0.514168	0.155067	0.22835	0.0664175	0.179853
PeMYB16	P_edulia010001844.g	0.0127689	0	1.13061	0.481962	0.469854	0.667917	0.301806	0.0517042	0.0505961	0.0129473
PeMYB17	P_edulia010001886.g	0.00856083	0.170722	0.0159816	0.00900823	0	0.034869	0	0.00965047	0	0.0041762
PeMYB18	P_edulia010001920.g	8.42498	33.3969	14.6585	19.1409	31.9647	16.9478	11.6228	6.54609	12.6542	1.40791
PeMYB19	P_edulia010001977.g	0.0858645	0.162733	0.00720847	0.0835572	0.0234841	0.0235399	0.0655787	0.0331069	0.051748	0.0910861
PeMYB20	P_edulia010002068.g	0.0425677	0.159871	0	0.00903203	0.0083432	0.0162336	0.023057	0.0353495	0.00940067	0.0184466
PeMYB21	P_edulia010002163.g	0	0	0	0	0	0	0	0	0	0.0530867
PeMYB22	P_edulia010002239.g	0.422095	1.68797	0.51468	0.603025	0.448765	0.714309	0.172422	0.372605	0.352863	0.139964
PeMYB23	P_edulia010002278.g	0	0	0	0	0	0	0	0	0	0
PeMYB24	P_edulia010002565.g	0.0402681	0.0323782	0.104995	0.00814807	0.0147245	0.00863093	0	0.117209	0.0833996	0.124917
PeMYB25	P_edulia010002788.g	1.09353	7.07801	4.85613	3.10445	6.18283	2.67729	1.26625	1.33829	1.28322	0.614067
PeMYB26	P_edulia010002918.g	0.0932824	0.0479327	0.398006	0.114976	0.0970208	4.13509	7.05313	0.264604	0.290239	0.119971
PeMYB27	P_edulia010002931.g	0	0.0119996	0.380326	0.0265912	0.0112617	0	0	0.013085	0	0
PeMYB28	P_edulia010002965.g	0	0	0	0.0459123	0	0.374201	0.516159	0.0219099	0.0464741	0
PeMYB29	P_edulia010003354.g	0.447767	0.333256	0.0567049	0.895753	0.391158	0.627839	0.27766	0.124405	0.283863	0.170026
PeMYB30	P_edulia010003638.g	28.018	4.42409	0.32247	0.0171902	7.43711	0.185344	0.380888	0.0894982	0.311917	0.216521
PeMYB31	P_edulia010003675.g	0.12802	0.244811	70.3731	2.10511	3.28997	108.451	50.763	6.28102	0.394792	0.996237
PeMYB32	P_edulia010003695.g	0.962911	2.37746	0.802342	1.13692	0.81512	1.72252	0.934378	0.956253	1.20939	0.387079
PeMYB33	P_edulia010003759.g	0.166163	0.510491	3.4837	2.31243	2.64235	0.741081	0.782351	0.377255	0.587602	3.57922
PeMYB34	P_edulia010004095.g	14.7107	35.8394	98.3538	38.8739	84.8643	102.227	47.0038	27.2815	22.3852	29.6799
PeMYB35	P_edulia010004153.g	0.0352673	0.0305409	0.537464	0.231556	0.402846	0.561196	0.112285	0.255568	0.0981564	0.065078
PeMYB36	P_edulia010004428.g	0	0	0	0	0	0	0	0	0	0
PeMYB37	P_edulia010004447.g	0	0	0	0	0	0.0130203	0.038863	0.013584	0	0
PeMYB38	P_edulia010004578.g	0.0792723	0.16763	0.0287189	0.202612	0.252862	0.380342	1.30849	0.0390055	0.0512065	1.83695
PeMYB39	P_edulia010004627.g	0.696855	0.617932	0	0.325381	0.129381	11.2193	6.80244	2.53688	1.17236	0
PeMYB40	P_edulia010004637.g	0.167072	0.0771188	0.0176204	0.360979	0	0	0	0.218677	0.278769	0.00942633
PeMYB41	P_edulia010005089.g	3.85524	5.2235	4.17458	4.31732	4.85108	4.58431	5.4121	3.07824	3.54625	6.13793
PeMYB42	P_edulia010005149.g	0.0603623	0.126259	0.558246	0.187595	0.217984	0.403509	0.229972	0.165389	0.121976	1.37174
PeMYB43	P_edulia010005180.g	0.0392106	0.1522	1.47958	0.602738	0.874186	4.00651	9.47973	0.198466	0.29239	2.26251
PeMYB44	P_edulia010005444.g	2.01977	4.18912	0.106251	1.15733	0.676199	0.131766	0.589486	0.208857	0.533381	0.00933497
PeMYB45	P_edulia010005453.g	0	0.0082341	0.00671503	0	0	0.00709677	0	0.0232784	0.00821443	0.0758186
PeMYB46	P_edulia020005715.g	4.8589	19.5641	1.47435	2.36512	4.20585	4.63777	10.3394	2.43393	3.38504	0.601445
PeMYB47	P_edulia020006146.g	4.80494	9.1821	12.548	6.5246	10.6064	7.61094	4.79131	4.17985	7.36758	3.2176
PeMYB48	P_edulia020006217.g	0.0721559	0.219897	0.292974	0.0925613	0.241042	0.0405111	0.0427307	0.0907971	0.0624224	2.0189
PeMYB49	P_edulia020006262.g	0.234171	1.22616	0.954355	1.25275	1.05803	1.49011	0.776484	0.518509	0.77466	0.125137
PeMYB50	P_edulia020006350.g	0.0137218	0	0.830063	0.0273746	0.0347823	2.48906	1.63487	0.0556885	0	0.108039
PeMYB51	P_edulia020006360.g	0.525561	0.70227	0.747785	0.367827	0.525712	0.187291	0.0943213	0.357023	0.325815	0.0856125
PeMYB52	P_edulia020006691.g	0.0460443	0.0850671	0.255659	0.0429333	0.0374903	0.0689193	0.171336	0.0139615	0.0285071	0.173115
PeMYB53	P_edulia020006765.g	0	0	0.1092	0.0177353	0.0676174	0	0.0200164	0.0551006	0	0.0273623
PeMYB54	P_edulia020006903.g	0.2214	0.351732	7.30697	1.34532	1.36314	84.5901	178.193	10.1853	3.45291	22.5131
PeMYB55	P_edulia020006989.g	0	0	0	0	0.00903817	0	0	0	0	0
PeMYB56	P_edulia020007038.g	7.29275	11.864	3.09885	1.57632	9.07943	3.5463	1.03476	5.10963	10.6013	1.45868
PeMYB57	P_edulia020007041.g	0	0.0102056	0	0	0	0	0	0	0	0
PeMYB58	P_edulia020007121.g	0.293219	0.616621	0.205669	0.398813	0.0620047	0	0.079916	0.162166	0.150176	0.10369
PeMYB59	P_edulia020007348.g	0.811328	0.900789	0.812016	5.53811	1.34969	0.503819	0.834441	0.811499	0.279034	0.00949093
PeMYB60	P_edulia020007380.g	4.84589	5.52421	0.0891973	4.22547	0.178399	0.779491	0.389612	1.78996	2.59863	0.0496087
PeMYB61	P_edulia020007404.g	2.73655	3.44425	1.62036	1.76366	2.70622	2.656	3.26868	1.62309	2.65898	4.553
PeMYB62	P_edulia020007508.g	18.6917	26.4404	6.86065	22.16	18.1651	6.40333	6.12202	21.1688	27.0808	1.01358
PeMYB63	P_edulia030007903.g	9.9615	14.4306	21.17	16.2628	16.8669	16.7416	11.1221	14.0736	13.2641	27.6656
PeMYB64	P_edulia030007919.g	30.9948	22.3897	24.3833	21.4686	10.9379	5.47502	5.76254	10.7008	15.6379	1.51452
PeMYB65	P_edulia030008016.g	0	0	0	0	0	0.0763897	0	0	0	0
PeMYB66	P_edulia030008076.g	4.96398	5.78183	6.28709	5.35888	5.6354	4.13125	3.83103	4.63183	5.44735	5.14405
PeMYB67	P_edulia030008433.g	0.0166889	0	0	0	0	0	0	0	0	0
PeMYB68	P_edulia030008434.g	0	0.0163808	0	0	0	0.0169225	0	0	0.0183311	0
PeMYB69	P_edulia030008457.g	7.39161	11.2815	12.2934	7.62333	10.181	7.1199	4.34517	11.7195	12.6964	13.7649
PeMYB70	P_edulia030008550.g	11.8212	9.77943	22.9605	22.0622	37.7307	4.05781	12.3089	19.0763	15.4104	40.2647
PeMYB71	P_edulia030008609.g	0	0	0	0.0433173	0.0352503	0.0884937	0	0.205356	0	0.472346
PeMYB72	P_edulia030008729.g	0.636579	0	0	0	0	0	0.0280408	0	0	0.142346
PeMYB73	P_edulia030008744.g	0	0	0.446412	0.0290295	0.095108	0	0	0	0	0
PeMYB74	P_edulia030008831.g	0.119792	0.932535	0.173987	0.0441936	0.538639	0.811909	0.845506	0.173772	0.0615492	0.499316
PeMYB75	P_edulia030008937.g	2.57398	10.6298	2.85781	2.22851	9.91539	4.02068	3.63096	2.0009	2.54127	7.68911
PeMYB76	P_edulia030008986.g	5.66792	6.58579	5.87912	23.4017	3.08299	108.565	141.295	14.7488	6.32649	7.26099
PeMYB77	P_edulia030009101.g	5.90133	8.66191	0.975192	7.5255	3.08132	2.46965	1.17742	3.40193	6.89611	0.0665958
PeMYB78	P_edulia030009120.g	8.59288	1.78798	1.92536	6.9026	2.37208	9.12501	32.2085	11.2307	7.62986	3.18398
PeMYB79	P_edulia030009314.g	3.6617	4.77198	4.15338	10.4784	5.8946	7.5102	5.39305	3.04079	4.86603	0.575907
PeMYB80	P_edulia030009453.g	0.212033	0.417588	0.379451	0.278145	0.212436	0.0270018	0.0222642	0.0534305	0.233635	0.0425565
PeMYB81	P_edulia030009487.g	0	0.0294842	0.086369	0	0.0409567	0	0.0157842	0.0133706	0.014728	0.0463086
PeMYB82	P_edulia030009538.g	0.413389	0.308268	2.23505	0.277262	0.740211	0.163504	0.0909147	0.331336	0.148675	1.04949
PeMYB83	P_edulia040009573.g	262.247	2.62185	269.166	697.861	12.08	14.5817	45.3813	382.895	91.444	6.40607
PeMYB84	P_edulia040009759.g	0.1071	0.0122333	6.3152	0.330197	0.0846512	178.251	105.466	1.59449	0.0254483	0.013774
PeMYB85	P_edulia040010037.g	0	0	0.0108669	0.01208	0	0.0241457	0.115039	0.0931255	0.0436027	0.0073302
PeMYB86	P_edulia040010054.g	0.0492705	0.0761484	0.0429846	0.0715917	0.0461677	0.130579	0.138769	0.0870289	0.11226	0.0566907
PeMYB87	P_edulia040010110.g	33.0363	14.3446	58.0155	98.8485	30.9434	556.567	496.583	177.393	36.8951	79.2232
PeMYB88	P_edulia040010165.g	0.0115522	0	0.565936	0.206574	0.239037	0	0.523287	0.159654	0.171129	7.8182
PeMYB89	P_edulia040010260.g	0.889624	3.14482	0	0.176046	0.326404	0	0.0955017	0.286471	0.165213	0
PeMYB90	P_edulia040010597.g	10.2361	8.19788	7.62185	7.38207	9.87289	9.63268	7.77889	11.0393	10.6323	13.7358
PeMYB91	P_edulia040010763.g	0	0.0492552	0.0221855	0.0362996	0	0.0110695	0	0	0	0
PeMYB92	P_edulia040010878.g	1.11012	2.19033	1.89155	1.47115	0.913283	0.139759	0.603914	0.708546	0.771045	0.0318271
PeMYB93	P_edulia040010962.g	0.0187915	0.0606163	0.673971	0.0596669	0.104502	0.104974	0.133998	0.115714	0.098915	0.615046
PeMYB94	P_edulia040011001.g	4.22385	3.12564	2.26865	4.05442	2.97362	2.13266	1.21103	2.59437	3.24103	1.27409
PeMYB95	P_edulia040011134.g	0	0	0.0669037	0	0	0	0	0	0	0.0775077
PeMYB96	P_edulia050011315.g	0.0699163	0.0461551	0.144589	0.100804	0.178282	0.233273	0.0572555	0.0415899	0.0707192	0.024522
PeMYB97	P_edulia050011391.g	0.0489573	0.0402653	0.442679	0.319997	0.326614	0.0798913	0.0218745	0.151178	0.101505	0.00862417
PeMYB98	P_edulia050011475.g	0.923361	1.66359	3.04138	2.22424	2.33759	5.12842	1.6309	0.752132	1.10232	0.797913
PeMYB99	P_edulia050011549.g	0.0260707	0.0905285	0.819593	0.163409	0.931757	0.610004	0.140143	0.101119	0.042135	0.15584
PeMYB100	P_edulia050011811.g	1.16631	0.743709	2.05103	1.38147	1.26226	1.41322	0.755453	1.22448	1.02814	4.39711
PeMYB101	P_edulia050011896.g	0.135318	0.243777	0.0183719	0.0844175	0.0789047	0.0427257	0.0329575	0.0202752	0	0
PeMYB102	P_edulia050011902.g	36.1832	9.52431	24.5155	34.4261	23.141	30.8189	46.639	17.9914	17.508	14.977
PeMYB103	P_edulia050011908.g	0	0.0184981	0	0.0211215	0	0	0	0	0.0207066	0
PeMYB104	P_edulia050012040.g	2.39636	9.97552	1.93149	1.99456	7.09528	5.09635	4.2065	2.3173	6.80654	7.11107
PeMYB105	P_edulia050012104.g	0.0210636	0	0.0374318	0.074815	0.0105754	0.139228	0.0110918	0.0206718	0.0341823	0.0366138
PeMYB106	P_edulia050012114.g	0	0	0	0	0	0	0	0	0	0.0173091
PeMYB107	P_edulia050012283.g	1.12014	0.982049	1.99915	0.995762	1.77352	0.740359	0.568119	1.52548	1.17674	2.99367
PeMYB108	P_edulia060013157.g	5.48371	12.3162	1.17821	2.69208	8.31891	1.70351	0.648693	0.778653	3.91138	0.152553
PeMYB109	P_edulia060013171.g	0	0.0755792	0.131073	0.0756853	0.114781	0.329535	0.455937	0.0896928	0.0394553	0.466023
PeMYB110	P_edulia060013219.g	4.05e-08	0.0358403	5.67e-08	1.84e-07	3.35e-08	1.55e-08	0.0739753	5.26e-08	0.0184924	0.0590837
PeMYB111	P_edulia060013381.g	0.0391601	0.142418	0	0.014872	0.0142945	0.134485	0.0156984	0.0311117	0.0472799	0.0151154
PeMYB112	P_edulia060013427.g	0	0	0	0.0152308	0.0125106	0	0	0.0326903	0	0.0150084
PeMYB113	P_edulia060013550.g	9.69212	6.23553	0.925973	33.6208	6.95679	8.88467	6.0099	5.08571	4.89132	0.26708
PeMYB114	P_edulia060013602.g	37.5024	51.7013	39.979	43.3177	51.6198	61.9984	53.5491	34.8758	45.3675	18.5551
PeMYB115	P_edulia060013648.g	0	0.160172	0.143625	0.161515	0.12041	0.291233	0.17491	0.0291684	0.163641	0.110595
PeMYB116	P_edulia060013911.g	0.042087	0.124258	2.6195	0.437247	0.158446	0.482471	0.282756	0.630798	0.202103	0.241489
PeMYB117	P_edulia060013943.g	0.627534	0.594293	0.442925	0.3408	0.402588	0.562584	0.108651	0.493632	0.562473	0.254257
PeMYB118	P_edulia060013982.g	2.88715	0.162787	6.65875	29.162	0.450664	118.385	171.586	27.8324	5.60221	15.2213
PeMYB119	P_edulia060014052.g	0.0729802	0.0204256	0.432111	0.315024	0.246393	0.0720937	0.057916	0.0783799	0.119341	0
PeMYB120	P_edulia060014159.g	0.0385867	0	0	0	0.0675903	0.04062	0	0	0	0.0381953
PeMYB121	P_edulia060014169.g	0.330826	0.0190995	0.822266	3.17077	0.0421032	14.4468	20.7177	2.9909	0.496504	1.72873
PeMYB122	P_edulia060014230.g	4.8486	22.8346	2.33874	2.02777	13.6482	3.98583	6.80027	1.74136	3.11266	6.69548
PeMYB123	P_edulia060014319.g	1.43529	1.80099	16.7046	10.0686	6.46487	8.25062	3.06104	3.95198	3.14555	2.89465
PeMYB124	P_edulia060014342.g	0.48339	0.986482	1.61252	0.962375	1.32223	0.830994	0.350764	0.854841	1.54491	0.659411
PeMYB125	P_edulia060014366.g	0.401802	0.555516	6.11147	3.05442	2.33102	2.97618	1.10229	1.09658	0.931279	1.19421
PeMYB126	P_edulia060014483.g	0	0.138298	0.481649	0.0478223	0.12163	0.0964834	0.0259642	0.0129602	0.0330072	0.0341032
PeMYB127	P_edulia060014783.g	0	0.0248157	0.0243407	0	0.0276332	0	0.0159757	0	0	0.00869087
PeMYB128	P_edulia060014938.g	0	0	0	0	0	0.012415	0	0	0	0
PeMYB129	P_edulia060015173.g	16.3031	26.827	23.1805	32.358	16.4823	13.7199	11.7077	13.6728	15.205	2.93237
PeMYB130	P_edulia060015208.g	0.0213548	0.245283	3.40187	0.468979	1.98118	17.1688	11.6822	1.05702	0.471596	8.29314
PeMYB131	P_edulia060015489.g	0.664955	0.233708	2.28267	0.969887	0.553018	55.9761	76.5389	14.9136	1.31487	1.8443
PeMYB132	P_edulia060015806.g	4.52766	9.77173	13.9669	12.3718	10.4753	12.6413	5.81757	5.86388	8.02286	0.903606
PeMYB133	P_edulia060015905.g	3.11042	8.6328	14.7312	13.8346	7.08428	15.6894	9.18169	7.85907	6.46902	0.994829
PeMYB134	P_edulia060016204.g	0.112992	0.124768	1.47607	0.195182	0.355179	4.71251	0.927011	0.5697	0.275044	0.309655
PeMYB135	P_edulia060016443.g	2.49048	4.66518	3.74491	3.26607	5.44615	9.16693	6.2239	2.25397	3.70693	0.45318
PeMYB136	P_edulia070016818.g	0.443592	2.36586	0.0247772	0.519966	0.378285	0.575519	1.12718	0.859216	0.486547	1.30288
PeMYB137	P_edulia070017187.g	0	0	0.116107	0.0333197	0.0302343	0	0.0172368	0.0806696	0.0647826	1.50731
PeMYB138	P_edulia070017508.g	3.5957	2.86914	5.53429	3.01954	3.85479	3.7594	5.06476	2.7318	3.11265	5.48965
PeMYB139	P_edulia070017828.g	2.45117	4.20867	11.1175	6.43302	7.05188	5.96229	5.04761	2.8104	2.13218	4.1336
PeMYB140	P_edulia070017986.g	13.836	51.4426	5.45381	34.7895	21.5729	18.7652	11.772	59.9394	47.4188	3.73822
PeMYB141	P_edulia070018224.g	0.324086	0.348192	0.0384704	0.295483	0.140555	0.230854	0.330776	0.100778	0.309356	0.260008
PeMYB142	P_edulia070018484.g	0	0	0	0	0	0.0261806	0	0	0	0.0706088
PeMYB143	P_edulia070018563.g	1.43554	5.97466	21.1469	8.45676	5.81442	9.03346	13.8623	7.33878	3.58435	12.5221
PeMYB144	P_edulia080018909.g	0	0	0	0	0	0	0	0	0	0
PeMYB145	P_edulia080019045.g	1.26861	2.00866	11.0703	2.00825	3.23299	3.98533	11.1523	3.717	1.92225	5.05544
PeMYB146	P_edulia080019157.g	0.388608	0.2316	0.329065	0.413038	0.266729	0.237384	0.448657	0.196984	0.315894	0.0513994
PeMYB147	P_edulia080019456.g	0	0.0338526	0.249709	0.125164	0.297393	0.0739366	0.0592654	0.113903	0.0763724	0.0911205
PeMYB148	P_edulia080019760.g	5.22188	1.79529	7.83518	8.70512	10.7727	3.81409	4.18011	6.0856	8.55103	3.39635
PeMYB149	P_edulia080019815.g	4.56e-07	3.93e-07	0	1.11e-06	1.29e-07	2.37e-07	1.08e-06	2.99e-07	4.71e-07	0
PeMYB150	P_edulia080019840.g	0.157767	0.67575	0	0.271414	0.0432947	0.869843	0.53945	0.147782	0.218012	0
PeMYB151	P_edulia080019842.g	2.10252	2.14545	4.36077	2.42651	2.48356	2.6536	2.01385	4.03705	4.83235	2.71987
PeMYB152	P_edulia080019921.g	2.80952	1.98163	2.53991	1.00482	0.510975	0.797298	1.12245	1.19552	1.32449	0.259111
PeMYB153	P_edulia080019990.g	20.6474	22.2332	0.310494	2.99233	1.63815	29.4716	26.4207	6.16483	16.8598	0.340218
PeMYB154	P_edulia080020092.g	0.0124017	0.035771	0.0882244	0.0765511	0.0229236	0.0131234	0.0626561	0	0.0134147	0
PeMYB155	P_edulia080020146.g	4.4264	5.79729	9.32381	6.991	7.58794	8.69853	20.088	6.11731	4.3028	9.75996
PeMYB156	P_edulia080020293.g	0.112561	0.411564	0.225636	0.254557	0.137043	0.079687	0.0692512	0.153804	0.136977	0.517473
PeMYB157	P_edulia080020348.g	0.232588	0.464103	0.297768	0.335596	0.112818	0	0.074978	0.153866	0.207029	0.0481289
PeMYB158	P_edulia080020411.g	0	0.0092279	0.00914587	0.0422906	0.00865917	0.00955647	0.0107835	0	0	0
PeMYB159	P_edulia090020645.g	1.70091	6.43988	10.0113	12.6154	9.10842	7.64405	7.70452	3.38484	3.00339	6.4873
PeMYB160	P_edulia090020716.g	9.72653	11.2529	18.6116	15.4901	12.6402	14.5811	13.2226	11.8585	12.4078	7.75214
PeMYB161	P_edulia090020731.g	0	0	0.0139892	0	0.013245	0.120067	0.0524799	0	0	0.121384
PeMYB162	P_edulia090020787.g	5.33812	6.56621	4.01361	5.05005	6.80013	4.84315	4.14726	2.61173	4.40829	1.21111
PeMYB163	P_edulia090020926.g	1.00689	0.975863	3.34697	2.12326	1.581	1.07934	1.19426	0.983836	1.73667	2.57606
PeMYB164	P_edulia090021047.g	0	0.0124509	0	0	0.0122243	0.0381887	0	0.0119607	0	0
PeMYB165	P_edulia090021407.g	1.48911	3.09554	3.53203	3.25258	2.31357	3.74958	2.81202	2.3358	2.70109	0.836007
PeMYB166	P_edulia090021850.g	0	0.0778922	0.317397	0.078845	0.594215	0	0.0162395	0	0.0489106	0.107027
PeMYB167	P_edulia090022216.g	1.96372	2.69736	1.21039	2.08695	2.02798	1.73751	1.69016	0.989891	1.67232	3.74736
PeMYB168	P_eduliaContig130023056.g	0.146386	0.706997	8.11202	2.49703	2.79011	1.60323	1.29978	0.629784	2.10859	0.586666
PeMYB169	P_eduliaContig140022937.g	0.146386	0.706997	8.11202	2.49703	2.79011	1.60323	1.29978	0.629784	2.10859	0.586666
PeMYB170	P_eduliaContig200022647.g	16.9472	10.7574	1.54204	59.5166	11.9941	16.3748	11.0144	8.02028	9.08058	0.368151
PeMYB171	P_eduliaContig290022481.g	2.16335	0.699319	3.30243	3.17646	3.70801	1.45109	1.54388	2.36736	3.38196	1.28799
PeMYB172	P_eduliaContig30022799.g	0.634738	0.495666	0.270847	0.471442	0.471987	0.464836	0.593806	0.364533	0.519555	0.304304
PeMYB173	P_eduliaContig40022332.g	0	0.920704	0.295301	0.312917	1.02011	0.777341	0.344032	0.189571	0.184791	0.110818
PeMYB174	P_eduliaContig60022410.g	0.123147	0.0605035	0.013894	0	0.0441437	0.0466528	0	0.0154635	0.0170241	0

## Sheet: Sheet2
Transcriptome sequencing data of PeMYBs at different developmental stages of passionfruit
Gene	Gene ID	Time1	Time2	Time3
PeMYB1	P_edulia010000030.g	0.07	0.04	0
PeMYB2	P_edulia010000208.g	0.07	0.04	0
PeMYB3	P_edulia010000209.g	0.07	0.04	0
PeMYB4	P_edulia010000224.g	0.06	0.025	0
PeMYB5	P_edulia010000254.g	15.05	23.03	9.735
PeMYB6	P_edulia010000312.g	8.19	22.95	12
PeMYB7	P_edulia010000774.g	0.07	0.04	0
PeMYB8	P_edulia010000807.g	0.07	0.04	0
PeMYB9	P_edulia010001133.g	7.83	8.79	10.25
PeMYB10	P_edulia010001136.g	5.675	3.21	0.415
PeMYB11	P_edulia010001204.g	6.77	10.945	3.19
PeMYB12	P_edulia010001214.g	3.99	5.835	3.29
PeMYB13	P_edulia010001305.g	41.025	45.06	62.79
PeMYB14	P_edulia010001319.g	1.96	2.715	0.11
PeMYB15	P_edulia010001781.g	0.07	0.04	0
PeMYB16	P_edulia010001844.g	0	0	0.025
PeMYB17	P_edulia010001886.g	1.885	3.805	0.665
PeMYB18	P_edulia010001920.g	43.755	14.555	45.735
PeMYB19	P_edulia010001977.g	0.02	0.1	0
PeMYB20	P_edulia010002068.g	0	0.33	0
PeMYB21	P_edulia010002163.g	0.07	0.04	0
PeMYB22	P_edulia010002239.g	0.04	0	0
PeMYB23	P_edulia010002278.g	0.07	0.04	0
PeMYB24	P_edulia010002565.g	0.055	0.02	0
PeMYB25	P_edulia010002788.g	3.66	2.285	5.38
PeMYB26	P_edulia010002918.g	0.07	0.04	0
PeMYB27	P_edulia010002931.g	0	1.135	0
PeMYB28	P_edulia010002965.g	0.07	0.04	0
PeMYB29	P_edulia010003354.g	0.305	0.655	0.04
PeMYB30	P_edulia010003638.g	0.66	0.1	0.035
PeMYB31	P_edulia010003675.g	3.23	3.235	0.96
PeMYB32	P_edulia010003695.g	0.54	0	0
PeMYB33	P_edulia010003759.g	0.73	1.17	0.4
PeMYB34	P_edulia010004095.g	89.285	53.32	8.235
PeMYB35	P_edulia010004153.g	0	1.01	1.115
PeMYB36	P_edulia010004428.g	0	0.025	0
PeMYB37	P_edulia010004447.g	0.09	0	0
PeMYB38	P_edulia010004578.g	0.07	0.04	0
PeMYB39	P_edulia010004627.g	3.945	0	0
PeMYB40	P_edulia010004637.g	0.285	0.04	0
PeMYB41	P_edulia010005089.g	6	7.585	5.545
PeMYB42	P_edulia010005149.g	3.1	4.67	3.13
PeMYB43	P_edulia010005180.g	1.18	0.71	0
PeMYB44	P_edulia010005444.g	1.255	0.05	0
PeMYB45	P_edulia010005453.g	1.39	0.61	0.145
PeMYB46	P_edulia020005715.g	4.2	1.75	0.055
PeMYB47	P_edulia020006146.g	18.53	13.305	14.795
PeMYB48	P_edulia020006217.g	10.015	23.25	208.955
PeMYB49	P_edulia020006262.g	0.07	0.04	0
PeMYB50	P_edulia020006350.g	0	0.18	0
PeMYB51	P_edulia020006360.g	0.07	0.04	0
PeMYB52	P_edulia020006691.g	0.03	0.405	1.52
PeMYB53	P_edulia020006765.g	0.14	0	0.07
PeMYB54	P_edulia020006903.g	2.705	1.555	2.415
PeMYB55	P_edulia020006989.g	0.785	0.45	0
PeMYB56	P_edulia020007038.g	1.39	11.27	1.04
PeMYB57	P_edulia020007041.g	0.555	0.21	0
PeMYB58	P_edulia020007121.g	0.07	0.04	0
PeMYB59	P_edulia020007348.g	0.115	0.02	0
PeMYB60	P_edulia020007380.g	0.8	1.595	0
PeMYB61	P_edulia020007404.g	4.825	3.53	3.605
PeMYB62	P_edulia020007508.g	2.275	5.07	1.11
PeMYB63	P_edulia030007903.g	25.22	28.76	35.755
PeMYB64	P_edulia030007919.g	20.375	7.13	0.175
PeMYB65	P_edulia030008016.g	0.07	0.04	0
PeMYB66	P_edulia030008076.g	8.96	10.05	8.405
PeMYB67	P_edulia030008433.g	0.115	0.105	0
PeMYB68	P_edulia030008434.g	0	0.15	0
PeMYB69	P_edulia030008457.g	17.315	20.08	11.225
PeMYB70	P_edulia030008550.g	8.285	8.68	2.945
PeMYB71	P_edulia030008609.g	0.435	0.13	0
PeMYB72	P_edulia030008729.g	0	0	0.045
PeMYB73	P_edulia030008744.g	0	0.12	0
PeMYB74	P_edulia030008831.g	6.92	3.34	5.685
PeMYB75	P_edulia030008937.g	3.445	3.41	6.765
PeMYB76	P_edulia030008986.g	22.585	55.635	0.96
PeMYB77	P_edulia030009101.g	0.11	0	0
PeMYB78	P_edulia030009120.g	2.9	0.69	0.025
PeMYB79	P_edulia030009314.g	18.7	6.06	1.815
PeMYB80	P_edulia030009453.g	0.095	0.615	0
PeMYB81	P_edulia030009487.g	0.13	0.12	0
PeMYB82	P_edulia030009538.g	0.07	0.04	0
PeMYB83	P_edulia040009573.g	5.35	3.43	2.715
PeMYB84	P_edulia040009759.g	0.07	0.04	0
PeMYB85	P_edulia040010037.g	0	0	0.715
PeMYB86	P_edulia040010054.g	0.07	0.04	0
PeMYB87	P_edulia040010110.g	11.92	24.82	7.67
PeMYB88	P_edulia040010165.g	4.63	12.445	0.085
PeMYB89	P_edulia040010260.g	0.07	0.04	0
PeMYB90	P_edulia040010597.g	11.915	10.12	8.04
PeMYB91	P_edulia040010763.g	0.07	0.04	0
PeMYB92	P_edulia040010878.g	0.185	1.37	0
PeMYB93	P_edulia040010962.g	0.045	0.115	0
PeMYB94	P_edulia040011001.g	44.11	34.485	2.91
PeMYB95	P_edulia040011134.g	1.465	1.425	0
PeMYB96	P_edulia050011315.g	0.515	0.05	0.01
PeMYB97	P_edulia050011391.g	0.28	0.12	0
PeMYB98	P_edulia050011475.g	0.575	0.045	0.125
PeMYB99	P_edulia050011549.g	0.62	1.495	6.285
PeMYB100	P_edulia050011811.g	25.865	11.415	10.825
PeMYB101	P_edulia050011896.g	0	0	0.255
PeMYB102	P_edulia050011902.g	27.555	27.14	20.76
PeMYB103	P_edulia050011908.g	0	0	0.195
PeMYB104	P_edulia050012040.g	5.74	11.015	8.1
PeMYB105	P_edulia050012104.g	0.025	0.13	0
PeMYB106	P_edulia050012114.g	0	0.01	0
PeMYB107	P_edulia050012283.g	1.375	3.875	5.255
PeMYB108	P_edulia060013157.g	0.33	0.07	0.1
PeMYB109	P_edulia060013171.g	24.525	0.93	0.14
PeMYB110	P_edulia060013219.g	0.145	0.045	0
PeMYB111	P_edulia060013381.g	0	0.065	0.03
PeMYB112	P_edulia060013427.g	0.03	0	0
PeMYB113	P_edulia060013550.g	1.62	1.275	0
PeMYB114	P_edulia060013602.g	20.11	16.75	12.475
PeMYB115	P_edulia060013648.g	0	0.05	0
PeMYB116	P_edulia060013911.g	4.935	7.8	6.805
PeMYB117	P_edulia060013943.g	2.61	1.21	0.49
PeMYB118	P_edulia060013982.g	3.24	2.53	1.465
PeMYB119	P_edulia060014052.g	11.8	8.73	9.075
PeMYB120	P_edulia060014159.g	1.695	1.86	0.685
PeMYB121	P_edulia060014169.g	1.495	3.205	1.04
PeMYB122	P_edulia060014230.g	15.775	13.635	15.845
PeMYB123	P_edulia060014319.g	1.86	12.675	16.13
PeMYB124	P_edulia060014342.g	0.815	1.05	0.46
PeMYB125	P_edulia060014366.g	5.595	35.06	38.3
PeMYB126	P_edulia060014483.g	8.255	11.765	31.945
PeMYB127	P_edulia060014783.g	16.165	20.435	40.43
PeMYB128	P_edulia060014938.g	5.37	0.94	13.505
PeMYB129	P_edulia060015173.g	21.265	16.795	6.64
PeMYB130	P_edulia060015208.g	0.07	0.04	0
PeMYB131	P_edulia060015489.g	0	0.14	0
PeMYB132	P_edulia060015806.g	1.83	2.025	0.025
PeMYB133	P_edulia060015905.g	15.35	9.32	2.59
PeMYB134	P_edulia060016204.g	0.135	0.74	0.395
PeMYB135	P_edulia060016443.g	1.21	0.2	0.165
PeMYB136	P_edulia070016818.g	2.255	0.32	0.085
PeMYB137	P_edulia070017187.g	0.26	0.985	0
PeMYB138	P_edulia070017508.g	14.1	12.77	5.9
PeMYB139	P_edulia070017828.g	3.27	3.045	0
PeMYB140	P_edulia070017986.g	0.07	0.04	0
PeMYB141	P_edulia070018224.g	0.28	0.355	1.115
PeMYB142	P_edulia070018484.g	3.51	0.225	0
PeMYB143	P_edulia070018563.g	2.08	14.625	6.92
PeMYB144	P_edulia080018909.g	19.045	6.815	0
PeMYB145	P_edulia080019045.g	0	0.885	13.655
PeMYB146	P_edulia080019157.g	0.07	0.04	0
PeMYB147	P_edulia080019456.g	0.07	0.04	0
PeMYB148	P_edulia080019760.g	4.63	3.97	2.115
PeMYB149	P_edulia080019815.g	0.125	0.12	0.49
PeMYB150	P_edulia080019840.g	0	0.205	0
PeMYB151	P_edulia080019842.g	13.75	24.38	62.145
PeMYB152	P_edulia080019921.g	8.135	1.08	0.335
PeMYB153	P_edulia080019990.g	0.025	0.075	0
PeMYB154	P_edulia080020092.g	0.745	0.095	0.025
PeMYB155	P_edulia080020146.g	10.2	17.49	25.86
PeMYB156	P_edulia080020293.g	0.07	0.04	0
PeMYB157	P_edulia080020348.g	0.07	0.04	0
PeMYB158	P_edulia080020411.g	0.07	0.04	0
PeMYB159	P_edulia090020645.g	14.28	16.31	105.325
PeMYB160	P_edulia090020716.g	35.96	30.255	28.495
PeMYB161	P_edulia090020731.g	2.445	4.3	0.28
PeMYB162	P_edulia090020787.g	15.965	16.165	0.5
PeMYB163	P_edulia090020926.g	2.9	2.76	2.185
PeMYB164	P_edulia090021047.g	0.015	0	0
PeMYB165	P_edulia090021407.g	0.115	0.065	0.08
PeMYB166	P_edulia090021850.g	0	0.065	6.69
PeMYB167	P_edulia090022216.g	16.975	16.265	12.51
PeMYB168	P_eduliaContig130023056.g	0.07	0.04	0
PeMYB169	P_eduliaContig140022937.g	0.44	0.015	0.015
PeMYB170	P_eduliaContig200022647.g	2.395	1.115	0
PeMYB171	P_eduliaContig290022481.g	6.05	5.385	2.965
PeMYB172	P_eduliaContig30022799.g	4.43	3.775	4.24
PeMYB173	P_eduliaContig40022332.g	0.485	0.315	0
PeMYB174	P_eduliaContig60022410.g	0	0.035	0.705

## Sheet: Sheet3
Transcriptome sequencing data of different varieties of passionfruit PeMYBs
Gene	Gene ID	purple	yellow
PeMYB1	P_edulia010000030.g	0.0266667	0.35
PeMYB2	P_edulia010000208.g	0.09	0
PeMYB3	P_edulia010000209.g	0.0266667	0.35
PeMYB4	P_edulia010000224.g	0.113333	0.02
PeMYB5	P_edulia010000254.g	7.65333	15.14
PeMYB6	P_edulia010000312.g	5.61667	0.146667
PeMYB7	P_edulia010000774.g	0.0266667	0.35
PeMYB8	P_edulia010000807.g	3.41333	2.41333
PeMYB9	P_edulia010001133.g	5.40333	8.76333
PeMYB10	P_edulia010001136.g	4.26667	2.19333
PeMYB11	P_edulia010001204.g	5.91	5.16667
PeMYB12	P_edulia010001214.g	11.5933	9.7
PeMYB13	P_edulia010001305.g	5.94667	8.49667
PeMYB14	P_edulia010001319.g	0.486667	0.22
PeMYB15	P_edulia010001781.g	0.286667	0.06
PeMYB16	P_edulia010001844.g	0	0.386667
PeMYB17	P_edulia010001886.g	0.163333	0.0633333
PeMYB18	P_edulia010001920.g	73.1267	81.2967
PeMYB19	P_edulia010001977.g	0.0133333	0.0266667
PeMYB20	P_edulia010002068.g	0.0266667	0.35
PeMYB21	P_edulia010002163.g	0.0266667	0.35
PeMYB22	P_edulia010002239.g	0.706667	0.956667
PeMYB23	P_edulia010002278.g	0.0266667	0.35
PeMYB24	P_edulia010002565.g	0.116667	0.12
PeMYB25	P_edulia010002788.g	4.06667	3.13667
PeMYB26	P_edulia010002918.g	0	0.14
PeMYB27	P_edulia010002931.g	0.0266667	0.35
PeMYB28	P_edulia010002965.g	0.0266667	0.0166667
PeMYB29	P_edulia010003354.g	0.273333	0.663333
PeMYB30	P_edulia010003638.g	2.11667	1.80333
PeMYB31	P_edulia010003675.g	0.143333	0.866667
PeMYB32	P_edulia010003695.g	1.50333	0.883333
PeMYB33	P_edulia010003759.g	3.23667	1.37667
PeMYB34	P_edulia010004095.g	27.5467	59.91
PeMYB35	P_edulia010004153.g	0.0466667	0.01
PeMYB36	P_edulia010004428.g	0.0266667	0.35
PeMYB37	P_edulia010004447.g	0.0266667	0.35
PeMYB38	P_edulia010004578.g	0.0266667	0.35
PeMYB39	P_edulia010004627.g	15.7833	5.55667
PeMYB40	P_edulia010004637.g	0.54	0.5
PeMYB41	P_edulia010005089.g	10.65	9.47333
PeMYB42	P_edulia010005149.g	3.56333	0.536667
PeMYB43	P_edulia010005180.g	0	0.13
PeMYB44	P_edulia010005444.g	1.56	0.89
PeMYB45	P_edulia010005453.g	0.12	0
PeMYB46	P_edulia020005715.g	4.55	5.25
PeMYB47	P_edulia020006146.g	16.66	12.5733
PeMYB48	P_edulia020006217.g	0.23	0.0866667
PeMYB49	P_edulia020006262.g	4.70667	3.10667
PeMYB50	P_edulia020006350.g	0	0.0433333
PeMYB51	P_edulia020006360.g	0.443333	0.2
PeMYB52	P_edulia020006691.g	0.0233333	0
PeMYB53	P_edulia020006765.g	0.0266667	0.35
PeMYB54	P_edulia020006903.g	0.0833333	1.20667
PeMYB55	P_edulia020006989.g	0.0266667	0.35
PeMYB56	P_edulia020007038.g	4.05667	12.5967
PeMYB57	P_edulia020007041.g	0.0266667	0.35
PeMYB58	P_edulia020007121.g	0.11	0.0133333
PeMYB59	P_edulia020007348.g	0.0266667	0
PeMYB60	P_edulia020007380.g	4.24667	3.56667
PeMYB61	P_edulia020007404.g	5.99	4.72
PeMYB62	P_edulia020007508.g	23.6067	30.4467
PeMYB63	P_edulia030007903.g	25.03	21.14
PeMYB64	P_edulia030007919.g	21.34	8.22
PeMYB65	P_edulia030008016.g	0.0266667	0.35
PeMYB66	P_edulia030008076.g	9.70667	9.71667
PeMYB67	P_edulia030008433.g	0.0266667	0.35
PeMYB68	P_edulia030008434.g	0.0266667	0.35
PeMYB69	P_edulia030008457.g	18.68	21.5867
PeMYB70	P_edulia030008550.g	24.33	46.3067
PeMYB71	P_edulia030008609.g	0	0.0433333
PeMYB72	P_edulia030008729.g	1.68	0.3
PeMYB73	P_edulia030008744.g	0	0.0433333
PeMYB74	P_edulia030008831.g	5.79333	4.83
PeMYB75	P_edulia030008937.g	4.33333	9.9
PeMYB76	P_edulia030008986.g	5.35	0.86
PeMYB77	P_edulia030009101.g	9.23	4.35
PeMYB78	P_edulia030009120.g	5.17	1.03
PeMYB79	P_edulia030009314.g	11.4133	6.03
PeMYB80	P_edulia030009453.g	0.106667	0.0233333
PeMYB81	P_edulia030009487.g	0.0366667	0
PeMYB82	P_edulia030009538.g	0.06	0
PeMYB83	P_edulia040009573.g	89.0367	6.65
PeMYB84	P_edulia040009759.g	0	1.08
PeMYB85	P_edulia040010037.g	0.2	0
PeMYB86	P_edulia040010054.g	0	0.0766667
PeMYB87	P_edulia040010110.g	12.6767	22.6867
PeMYB88	P_edulia040010165.g	0.07	1.40333
PeMYB89	P_edulia040010260.g	11.0033	17
PeMYB90	P_edulia040010597.g	14.6333	15.43
PeMYB91	P_edulia040010763.g	0.103333	0.02
PeMYB92	P_edulia040010878.g	0.45	0.04
PeMYB93	P_edulia040010962.g	0.246667	0.05
PeMYB94	P_edulia040011001.g	6.96333	5.19
PeMYB95	P_edulia040011134.g	0.0266667	0
PeMYB96	P_edulia050011315.g	0.82	0.00333333
PeMYB97	P_edulia050011391.g	0.04	0
PeMYB98	P_edulia050011475.g	1.46667	1.31333
PeMYB99	P_edulia050011549.g	0.0433333	0.08
PeMYB100	P_edulia050011811.g	1.35	1.32667
PeMYB101	P_edulia050011896.g	0.05	0
PeMYB102	P_edulia050011902.g	25.1267	22.2933
PeMYB103	P_edulia050011908.g	0.0266667	0
PeMYB104	P_edulia050012040.g	25.0733	17.97
PeMYB105	P_edulia050012104.g	0	0.0166667
PeMYB106	P_edulia050012114.g	0.0266667	0.35
PeMYB107	P_edulia050012283.g	1.06333	1.25
PeMYB108	P_edulia060013157.g	8.38	8.17667
PeMYB109	P_edulia060013171.g	0.0766667	0.126667
PeMYB110	P_edulia060013219.g	0.02	0
PeMYB111	P_edulia060013381.g	0.133333	0.0366667
PeMYB112	P_edulia060013427.g	0.07	0
PeMYB113	P_edulia060013550.g	1.29333	1.58
PeMYB114	P_edulia060013602.g	67.1667	104.577
PeMYB115	P_edulia060013648.g	0.196667	0.146667
PeMYB116	P_edulia060013911.g	0.206667	1.22
PeMYB117	P_edulia060013943.g	0.933333	2.03
PeMYB118	P_edulia060013982.g	0.16	0.26
PeMYB119	P_edulia060014052.g	0.0866667	0.126667
PeMYB120	P_edulia060014159.g	1.32	0.0433333
PeMYB121	P_edulia060014169.g	0.213333	0.01
PeMYB122	P_edulia060014230.g	48.3033	95.8033
PeMYB123	P_edulia060014319.g	4.52	2.72
PeMYB124	P_edulia060014342.g	2.00333	2.78667
PeMYB125	P_edulia060014366.g	5.14	0.966667
PeMYB126	P_edulia060014483.g	0	0.103333
PeMYB127	P_edulia060014783.g	0.02	0
PeMYB128	P_edulia060014938.g	0.0266667	0.35
PeMYB129	P_edulia060015173.g	36.9967	23.12
PeMYB130	P_edulia060015208.g	0.0566667	1.31667
PeMYB131	P_edulia060015489.g	0.39	1.19667
PeMYB132	P_edulia060015806.g	8.16333	9.10333
PeMYB133	P_edulia060015905.g	7.02	5.33333
PeMYB134	P_edulia060016204.g	0	0.94
PeMYB135	P_edulia060016443.g	4.66	3.99667
PeMYB136	P_edulia070016818.g	1.06	1.52
PeMYB137	P_edulia070017187.g	0.0233333	0
PeMYB138	P_edulia070017508.g	7.06333	4.84333
PeMYB139	P_edulia070017828.g	5.65667	1.78333
PeMYB140	P_edulia070017986.g	59.91	55.8067
PeMYB141	P_edulia070018224.g	0.416667	0.176667
PeMYB142	P_edulia070018484.g	0.0266667	0.35
PeMYB143	P_edulia070018563.g	16.0133	17.2867
PeMYB144	P_edulia080018909.g	0.0266667	0.35
PeMYB145	P_edulia080019045.g	1.87	1.75667
PeMYB146	P_edulia080019157.g	0.476667	0.386667
PeMYB147	P_edulia080019456.g	0.38	0.02
PeMYB148	P_edulia080019760.g	8.36	9.79
PeMYB149	P_edulia080019815.g	17.1133	5.78
PeMYB150	P_edulia080019840.g	11.4167	6.47667
PeMYB151	P_edulia080019842.g	17.5333	14.12
PeMYB152	P_edulia080019921.g	8.91	1.55333
PeMYB153	P_edulia080019990.g	18.3467	13.91
PeMYB154	P_edulia080020092.g	0.84	0.02
PeMYB155	P_edulia080020146.g	12.62	12.4733
PeMYB156	P_edulia080020293.g	0.0633333	0.07
PeMYB157	P_edulia080020348.g	0.0466667	0.143333
PeMYB158	P_edulia080020411.g	0.136667	0
PeMYB159	P_edulia090020645.g	12.1	9.79667
PeMYB160	P_edulia090020716.g	31.4067	36.2067
PeMYB161	P_edulia090020731.g	0.02	0.0266667
PeMYB162	P_edulia090020787.g	11.15	12.0133
PeMYB163	P_edulia090020926.g	2.32	1.16
PeMYB164	P_edulia090021047.g	2.53333	0
PeMYB165	P_edulia090021407.g	5.49	5.07667
PeMYB166	P_edulia090021850.g	0.0266667	0.35
PeMYB167	P_edulia090022216.g	34.4367	37.1367
PeMYB168	P_eduliaContig130023056.g	0.0266667	0.35
PeMYB169	P_eduliaContig140022937.g	2.31667	1.49
PeMYB170	P_eduliaContig200022647.g	2.95	1.8
PeMYB171	P_eduliaContig290022481.g	18.14	2.7
PeMYB172	P_eduliaContig30022799.g	2.92667	1.74
PeMYB173	P_eduliaContig40022332.g	2.47	1.94667
PeMYB174	P_eduliaContig60022410.g	0.106667	0.0233333
